# Supplementary material for: Tunable templating of photonic microparticles via liquid crystal order-guided adsorption of amphiphilic polymers in emulsions
Source: Nat Commun. 2024 Feb 15;15:1404. doi: 10.1038/s41467-024-45674-5 (PMC10869789; doi:10.1038/s41467-024-45674-5)
Supplement: Supplementary file 12 — Source Data [file 41467_2024_45674_MOESM12_ESM.xlsx]

## Sheet: SIFig.3a
Temperature	HeatFlow
-35.3333	0.10014
-35.25	0.10124
-35.1667	0.10194
-35.0833	0.10258
-35	0.10305
-34.9167	0.10342
-34.8333	0.10359
-34.75	0.10385
-34.6667	0.1041
-34.5833	0.10418
-34.5	0.10381
-34.4167	0.10352
-34.3333	0.10331
-34.25	0.10302
-34.1667	0.10278
-34.0833	0.10218
-34	0.10154
-33.9167	0.10084
-33.8333	0.1003
-33.75	0.09969
-33.6667	0.09911
-33.5833	0.09833
-33.5	0.09767
-33.4167	0.0971
-33.3333	0.09632
-33.25	0.0955
-33.1667	0.09472
-33.0833	0.09375
-33	0.09304
-32.9167	0.09234
-32.8333	0.09152
-32.75	0.09064
-32.6667	0.08968
-32.5833	0.08886
-32.5	0.0879
-32.4167	0.08717
-32.3333	0.08627
-32.25	0.0855
-32.1667	0.08454
-32.0833	0.08375
-32	0.08281
-31.9167	0.08191
-31.8333	0.08112
-31.75	0.08041
-31.6667	0.07958
-31.5833	0.07858
-31.5	0.07789
-31.4167	0.07715
-31.3333	0.07636
-31.25	0.07548
-31.1667	0.0747
-31.0833	0.07405
-31	0.07343
-30.9167	0.07264
-30.8333	0.07191
-30.75	0.07121
-30.6667	0.07034
-30.5833	0.06957
-30.5	0.06871
-30.4167	0.06817
-30.3333	0.0674
-30.25	0.0668
-30.1667	0.06604
-30.0833	0.06513
-30	0.06465
-29.9167	0.06412
-29.8333	0.06344
-29.75	0.06274
-29.6667	0.06201
-29.5833	0.06156
-29.5	0.06104
-29.4167	0.06045
-29.3333	0.05995
-29.25	0.05925
-29.1667	0.05872
-29.0833	0.05816
-29	0.05761
-28.9167	0.0572
-28.8333	0.05658
-28.75	0.05607
-28.6667	0.05539
-28.5833	0.05484
-28.5	0.05447
-28.4167	0.05402
-28.3333	0.05343
-28.25	0.05292
-28.1667	0.05261
-28.0833	0.05226
-28	0.05177
-27.9167	0.05132
-27.8333	0.05073
-27.75	0.05034
-27.6667	0.04999
-27.5833	0.04955
-27.5	0.04908
-27.4167	0.04877
-27.3333	0.04843
-27.25	0.04792
-27.1667	0.04765
-27.0833	0.04716
-27	0.04686
-26.9167	0.0466
-26.8333	0.04617
-26.75	0.04589
-26.6667	0.04558
-26.5833	0.04504
-26.5	0.04463
-26.4167	0.04433
-26.3333	0.04402
-26.25	0.04376
-26.1667	0.04346
-26.0833	0.04308
-26	0.04306
-25.9167	0.04267
-25.8333	0.04225
-25.75	0.04207
-25.6667	0.04185
-25.5833	0.04167
-25.5	0.04147
-25.4167	0.04101
-25.3333	0.04068
-25.25	0.04053
-25.1667	0.0401
-25.0833	0.03999
-25	0.0397
-24.9167	0.03944
-24.8333	0.03931
-24.75	0.03891
-24.6667	0.03875
-24.5833	0.03871
-24.5	0.03849
-24.4167	0.03823
-24.3333	0.03812
-24.25	0.03784
-24.1667	0.03762
-24.0833	0.03754
-24	0.03732
-23.9167	0.03717
-23.8333	0.03709
-23.75	0.03681
-23.6667	0.03655
-23.5833	0.03632
-23.5	0.03618
-23.4167	0.03609
-23.3333	0.03593
-23.25	0.03587
-23.1667	0.03548
-23.0833	0.03536
-23	0.03534
-22.9167	0.03509
-22.8333	0.03495
-22.75	0.03484
-22.6667	0.0346
-22.5833	0.03447
-22.5	0.03429
-22.4167	0.0344
-22.3333	0.0341
-22.25	0.03381
-22.1667	0.03379
-22.0833	0.03354
-22	0.03354
-21.9167	0.03331
-21.8333	0.03329
-21.75	0.03322
-21.6667	0.03297
-21.5833	0.03291
-21.5	0.03288
-21.4167	0.03287
-21.3333	0.03269
-21.25	0.03238
-21.1667	0.03258
-21.0833	0.03235
-21	0.03218
-20.9167	0.03202
-20.8333	0.03193
-20.75	0.03196
-20.6667	0.03193
-20.5833	0.03171
-20.5	0.03154
-20.4167	0.03153
-20.3333	0.03159
-20.25	0.03162
-20.1667	0.03141
-20.0833	0.03118
-20	0.03112
-19.9167	0.03105
-19.8333	0.03106
-19.75	0.03087
-19.6667	0.0308
-19.5833	0.03076
-19.5	0.03075
-19.4167	0.03062
-19.3333	0.03057
-19.25	0.0306
-19.1667	0.03055
-19.0833	0.03061
-19	0.03042
-18.9167	0.03035
-18.8333	0.03036
-18.75	0.03017
-18.6667	0.03014
-18.5833	0.03023
-18.5	0.0302
-18.4167	0.02994
-18.3333	0.02987
-18.25	0.02978
-18.1667	0.03005
-18.0833	0.02998
-18	0.03001
-17.9167	0.02996
-17.8333	0.02999
-17.75	0.02996
-17.6667	0.02987
-17.5833	0.02998
-17.5	0.02987
-17.4167	0.02982
-17.3333	0.02979
-17.25	0.02976
-17.1667	0.02961
-17.0833	0.02962
-17	0.02967
-16.9167	0.0295
-16.8333	0.02947
-16.75	0.02946
-16.6667	0.02937
-16.5833	0.02936
-16.5	0.02937
-16.4167	0.02928
-16.3333	0.02925
-16.25	0.02916
-16.1667	0.02903
-16.0833	0.029
-16	0.02885
-15.9167	0.02902
-15.8333	0.02911
-15.75	0.02894
-15.6667	0.02905
-15.5833	0.02897
-15.5	0.02904
-15.4167	0.02901
-15.3333	0.02898
-15.25	0.02889
-15.1667	0.02884
-15.0833	0.02887
-15	0.02884
-14.9167	0.02869
-14.8333	0.02861
-14.75	0.02854
-14.6667	0.02857
-14.5833	0.02846
-14.5	0.02845
-14.4167	0.02842
-14.3333	0.02842
-14.25	0.02837
-14.1667	0.02824
-14.0833	0.02803
-14	0.02799
-13.9167	0.02796
-13.8333	0.02795
-13.75	0.0277
-13.6667	0.0276
-13.5833	0.02765
-13.5	0.02756
-13.4167	0.02742
-13.3333	0.02719
-13.25	0.02726
-13.1667	0.02727
-13.0833	0.02715
-13	0.02702
-12.9167	0.02686
-12.8333	0.02689
-12.75	0.02684
-12.6667	0.02689
-12.5833	0.02689
-12.5	0.02664
-12.4167	0.02661
-12.3333	0.02649
-12.25	0.02644
-12.1667	0.02614
-12.0833	0.02617
-12	0.0263
-11.9167	0.02608
-11.8333	0.02593
-11.75	0.02597
-11.6667	0.02568
-11.5833	0.02568
-11.5	0.02547
-11.4167	0.02529
-11.3333	0.02519
-11.25	0.02518
-11.1667	0.02506
-11.0833	0.02497
-11	0.02487
-10.9167	0.02488
-10.8333	0.02491
-10.75	0.02457
-10.6667	0.02461
-10.5833	0.02448
-10.5	0.02452
-10.4167	0.02439
-10.3333	0.02433
-10.25	0.02401
-10.1667	0.02382
-10.0833	0.02394
-10	0.0236
-9.91667	0.02345
-9.83333	0.02339
-9.75	0.0234
-9.66667	0.0234
-9.58333	0.02341
-9.5	0.02319
-9.41667	0.02305
-9.33333	0.02301
-9.25	0.02302
-9.16667	0.02305
-9.08333	0.02295
-9	0.02291
-8.91667	0.02279
-8.83333	0.02266
-8.75	0.02264
-8.66667	0.02254
-8.58333	0.02253
-8.5	0.02239
-8.41667	0.0226
-8.33333	0.02254
-8.25	0.02247
-8.16667	0.02235
-8.08333	0.02225
-8	0.02231
-7.91667	0.0222
-7.83333	0.02228
-7.75	0.02223
-7.66667	0.02207
-7.58333	0.02211
-7.5	0.0222
-7.41667	0.02208
-7.33333	0.02202
-7.25	0.02205
-7.16667	0.02187
-7.08333	0.02191
-7	0.02193
-6.91667	0.02198
-6.83333	0.022
-6.75	0.02186
-6.66667	0.02174
-6.58333	0.02181
-6.5	0.02175
-6.41667	0.02175
-6.33333	0.02165
-6.25	0.02164
-6.16667	0.02148
-6.08333	0.02142
-6	0.02146
-5.91667	0.02134
-5.83333	0.02145
-5.75	0.02145
-5.66667	0.02131
-5.58333	0.02123
-5.5	0.02142
-5.41667	0.0214
-5.33333	0.02126
-5.25	0.02118
-5.16667	0.02114
-5.08333	0.02098
-5	0.02078
-4.91667	0.02072
-4.83333	0.02078
-4.75	0.02079
-4.66667	0.02073
-4.58333	0.02067
-4.5	0.02067
-4.41667	0.02065
-4.33333	0.02041
-4.25	0.02039
-4.16667	0.02037
-4.08333	0.02027
-4	0.02031
-3.91667	0.02027
-3.83333	0.02021
-3.75	0.02009
-3.66667	0.02001
-3.58333	0.02015
-3.5	0.02009
-3.41667	0.02003
-3.33333	0.01991
-3.25	0.01975
-3.16667	0.01991
-3.08333	0.01979
-3	0.01982
-2.91667	0.01973
-2.83333	0.01955
-2.75	0.01957
-2.66667	0.01947
-2.58333	0.01926
-2.5	0.0192
-2.41667	0.0191
-2.33333	0.01908
-2.25	0.01912
-2.16667	0.01904
-2.08333	0.01902
-2	0.01879
-1.91667	0.0188
-1.83333	0.01886
-1.75	0.01884
-1.66667	0.01861
-1.58333	0.01859
-1.5	0.01849
-1.41667	0.01855
-1.33333	0.01836
-1.25	0.01828
-1.16667	0.01814
-1.08333	0.01805
-1	0.01787
-0.91667	0.01795
-0.83333	0.01807
-0.75	0.01826
-0.66667	0.01818
-0.58333	0.0182
-0.5	0.01843
-0.41667	0.01844
-0.33333	0.01816
-0.25	0.01801
-0.16667	0.01824
-0.08333	0.01844
-7.82311e-07	0.01861
0.08333	0.01867
0.16667	0.01875
0.25	0.01882
0.33333	0.01888
0.41667	0.0189
0.5	0.0189
0.58333	0.01892
0.66667	0.01906
0.75	0.01896
0.83333	0.01891
0.91667	0.01891
1	0.01891
1.08333	0.01883
1.16667	0.01895
1.25	0.01901
1.33333	0.01901
1.41667	0.01897
1.5	0.01901
1.58333	0.01895
1.66667	0.01892
1.75	0.01892
1.83333	0.01884
1.91667	0.01875
2	0.01869
2.08333	0.01875
2.16667	0.01885
2.25	0.01891
2.33333	0.01889
2.41667	0.01881
2.5	0.01887
2.58333	0.01884
2.66667	0.01874
2.75	0.01867
2.83333	0.01869
2.91667	0.01865
3	0.01869
3.08333	0.01865
3.16667	0.01856
3.25	0.01854
3.33333	0.01849
3.41667	0.01853
3.5	0.01849
3.58333	0.01842
3.66667	0.01846
3.75	0.0185
3.83333	0.0186
3.91667	0.01846
4	0.01849
4.08333	0.01832
4.16667	0.01843
4.25	0.01849
4.33333	0.01863
4.41667	0.01867
4.5	0.0185
4.58333	0.0185
4.66667	0.01847
4.75	0.01834
4.83333	0.01824
4.91667	0.01834
5	0.01858
5.08333	0.01852
5.16667	0.01839
5.25	0.01828
5.33333	0.01805
5.41667	0.01823
5.5	0.01819
5.58333	0.01808
5.66667	0.01812
5.75	0.01824
5.83333	0.01796
5.91667	0.01819
6	0.01817
6.08333	0.01806
6.16667	0.0182
6.25	0.01818
6.33333	0.01805
6.41667	0.01796
6.5	0.01806
6.58333	0.01793
6.66667	0.01799
6.75	0.01801
6.83333	0.01798
6.91667	0.01798
7	0.01814
7.08333	0.01797
7.16667	0.01798
7.25	0.018
7.33333	0.01804
7.41667	0.01808
7.5	0.01818
7.58333	0.01834
7.66667	0.01838
7.75	0.01839
7.83333	0.01843
7.91667	0.01836
8	0.01844
8.08333	0.01833
8.16667	0.01839
8.25	0.01851
8.33333	0.01849
8.41667	0.01863
8.5	0.01869
8.58333	0.01868
8.66667	0.01876
8.75	0.01884
8.83333	0.019
8.91667	0.01896
9	0.01897
9.08333	0.01916
9.16667	0.0192
9.25	0.01942
9.33333	0.01935
9.41667	0.0193
9.5	0.01936
9.58333	0.01951
9.66667	0.01944
9.75	0.01954
9.83333	0.01941
9.91667	0.01942
10	0.01954
10.0833	0.01958
10.1667	0.0197
10.25	0.01959
10.3333	0.01965
10.4167	0.01962
10.5	0.01989
10.5833	0.01978
10.6667	0.01977
10.75	0.02014
10.8333	0.0202
10.9167	0.02003
11	0.02013
11.0833	0.0201
11.1667	0.0202
11.25	0.02017
11.3333	0.02012
11.4167	0.02009
11.5	0.02003
11.5833	0.02019
11.6667	0.02024
11.75	0.02018
11.8333	0.02011
11.9167	0.0201
12	0.02022
12.0833	0.02028
12.1667	0.0204
12.25	0.02047
12.3333	0.02034
12.4167	0.02036
12.5	0.0205
12.5833	0.02038
12.6667	0.02057
12.75	0.02058
12.8333	0.02064
12.9167	0.02061
13	0.02063
13.0833	0.0207
13.1667	0.02084
13.25	0.02088
13.3333	0.02077
13.4167	0.02074
13.5	0.02094
13.5833	0.02098
13.6667	0.02091
13.75	0.02096
13.8333	0.02098
13.9167	0.02099
14	0.021
14.0833	0.02119
14.1667	0.02122
14.25	0.02115
14.3333	0.02117
14.4167	0.02126
14.5	0.02128
14.5833	0.0211
14.6667	0.02115
14.75	0.02129
14.8333	0.02146
14.9167	0.02137
15	0.02149
15.0833	0.02152
15.1667	0.02143
15.25	0.02163
15.3333	0.02166
15.4167	0.02159
15.5	0.02163
15.5833	0.02181
15.6667	0.02168
15.75	0.02165
15.8333	0.02176
15.9167	0.02186
16	0.02181
16.0833	0.02184
16.1667	0.02164
16.25	0.02191
16.3333	0.02191
16.4167	0.02204
16.5	0.0221
16.5833	0.02192
16.6667	0.02208
16.75	0.02225
16.8333	0.02236
16.9167	0.02246
17	0.0226
17.0833	0.02262
17.1667	0.02252
17.25	0.02247
17.3333	0.02254
17.4167	0.02258
17.5	0.02268
17.5833	0.02275
17.6667	0.02276
17.75	0.0228
17.8333	0.02285
17.9167	0.02297
18	0.02299
18.0833	0.02295
18.1667	0.02292
18.25	0.02315
18.3333	0.02312
18.4167	0.02307
18.5	0.02318
18.5833	0.02318
18.6667	0.02317
18.75	0.02313
18.8333	0.02302
18.9167	0.02309
19	0.02342
19.0833	0.02355
19.1667	0.02349
19.25	0.02389
19.3333	0.02369
19.4167	0.02387
19.5	0.02397
19.5833	0.02394
19.6667	0.02399
19.75	0.02394
19.8333	0.02414
19.9167	0.02419
20	0.02429
20.0833	0.02445
20.1667	0.02461
20.25	0.02461
20.3333	0.02453
20.4167	0.02461
20.5	0.02474
20.5833	0.02482
20.6667	0.02485
20.75	0.02482
20.8333	0.025
20.9167	0.02523
21	0.02535
21.0833	0.02529
21.1667	0.02537
21.25	0.0254
21.3333	0.02556
21.4167	0.02568
21.5	0.0258
21.5833	0.02585
21.6667	0.02576
21.75	0.02594
21.8333	0.02617
21.9167	0.02618
22	0.02627
22.0833	0.02644
22.1667	0.02649
22.25	0.02663
22.3333	0.02679
22.4167	0.02693
22.5	0.02702
22.5833	0.02701
22.6667	0.02709
22.75	0.02723
22.8333	0.02722
22.9167	0.02733
23	0.0273
23.0833	0.02759
23.1667	0.02782
23.25	0.02772
23.3333	0.02777
23.4167	0.02791
23.5	0.0281
23.5833	0.02817
23.6667	0.02833
23.75	0.02837
23.8333	0.0285
23.9167	0.02864
24	0.02865
24.0833	0.02869
24.1667	0.02902
24.25	0.0292
24.3333	0.02928
24.4167	0.02937
24.5	0.02943
24.5833	0.0297
24.6667	0.02986
24.75	0.02984
24.8333	0.02994
24.9167	0.0301
25	0.03024
25.0833	0.03027
25.1667	0.03046
25.25	0.03046
25.3333	0.03071
25.4167	0.03096
25.5	0.03099
25.5833	0.0312
25.6667	0.03136
25.75	0.03143
25.8333	0.03179
25.9167	0.0318
26	0.03189
26.0833	0.03201
26.1667	0.03213
26.25	0.03212
26.3333	0.03228
26.4167	0.03233
26.5	0.03258
26.5833	0.03291
26.6667	0.03301
26.75	0.03315
26.8333	0.0332
26.9167	0.03332
27	0.03364
27.0833	0.03375
27.1667	0.03374
27.25	0.03381
27.3333	0.03402
27.4167	0.03427
27.5	0.03467
27.5833	0.03492
27.6667	0.03495
27.75	0.03509
27.8333	0.03522
27.9167	0.03554
28	0.03566
28.0833	0.03593
28.1667	0.0362
28.25	0.0364
28.3333	0.03658
28.4167	0.03664
28.5	0.03678
28.5833	0.03707
28.6667	0.03752
28.75	0.03776
28.8333	0.03793
28.9167	0.03826
29	0.03853
29.0833	0.03874
29.1667	0.03905
29.25	0.03939
29.3333	0.03955
29.4167	0.03984
29.5	0.04016
29.5833	0.04036
29.6667	0.04061
29.75	0.04086
29.8333	0.04113
29.9167	0.04123
30	0.04169
30.0833	0.04184
30.1667	0.04206
30.25	0.0426
30.3333	0.04296
30.4167	0.04333
30.5	0.04358
30.5833	0.04395
30.6667	0.04432
30.75	0.0446
30.8333	0.04496
30.9167	0.04525
31	0.04548
31.0833	0.04601
31.1667	0.04641
31.25	0.04682
31.3333	0.04722
31.4167	0.04762
31.5	0.04805
31.5833	0.04843
31.6667	0.04897
31.75	0.04941
31.8333	0.04986
31.9167	0.05044
32	0.0508
32.0833	0.05138
32.1667	0.05214
32.25	0.05259
32.3333	0.05315
32.4167	0.05388
32.5	0.05426
32.5833	0.05482
32.6667	0.05529
32.75	0.05587
32.8333	0.05652
32.9167	0.05739
33	0.05823
33.0833	0.05895
33.1667	0.05963
33.25	0.0604
33.3333	0.06111
33.4167	0.06186
33.5	0.0626
33.5833	0.06334
33.6667	0.06427
33.75	0.06527
33.8333	0.06605
33.9167	0.06699
34	0.06806
34.0833	0.06904
34.1667	0.06989
34.25	0.07096
34.3333	0.07194
34.4167	0.07314
34.5	0.07434
34.5833	0.07552
34.6667	0.07664
34.75	0.07797
34.8333	0.0793
34.9167	0.08068
35	0.08202
35.0833	0.08343
35.1667	0.08498
35.25	0.08639
35.3333	0.08786
35.4167	0.0895
35.5	0.09106
35.5833	0.09282
35.6667	0.09476
35.75	0.09674
35.8333	0.09885
35.9167	0.10114
36	0.10328
36.0833	0.1057
36.1667	0.108
36.25	0.11056
36.3333	0.11323
36.4167	0.11599
36.5	0.11879
36.5833	0.12187
36.6667	0.12509
36.75	0.1283
36.8333	0.1316
36.9167	0.13516
37	0.13878
37.0833	0.14273
37.1667	0.14691
37.25	0.15132
37.3333	0.15609
37.4167	0.16089
37.5	0.16608
37.5833	0.17169
37.6667	0.17773
37.75	0.18379
37.8333	0.19063
37.9167	0.19793
38	0.20579
38.0833	0.2141
38.1667	0.22299
38.25	0.23247
38.3333	0.24221
38.4167	0.25248
38.5	0.26253
38.5833	0.27259
38.6667	0.28262
38.75	0.29215
38.8333	0.30152
38.9167	0.31028
39	0.31828
39.0833	0.3257
39.1667	0.33248
39.25	0.33844
39.3333	0.34347
39.4167	0.34772
39.5	0.3514
39.5833	0.35436
39.6667	0.35678
39.75	0.35872
39.8333	0.36029
39.9167	0.36169
40	0.36287
40.0833	0.3641
40.1667	0.36517
40.25	0.36629
40.3333	0.36763
40.4167	0.36899
40.5	0.37053
40.5833	0.37219
40.6667	0.374
40.75	0.3761
40.8333	0.37835
40.9167	0.38046
41	0.38294
41.0833	0.38559
41.1667	0.38819
41.25	0.39083
41.3333	0.39349
41.4167	0.39622
41.5	0.39904
41.5833	0.40192
41.6667	0.40483
41.75	0.40784
41.8333	0.41064
41.9167	0.41337
42	0.41606
42.0833	0.41873
42.1667	0.42139
42.25	0.4238
42.3333	0.42618
42.4167	0.42847
42.5	0.43047
42.5833	0.43269
42.6667	0.43436
42.75	0.43589
42.8333	0.43724
42.9167	0.43855
43	0.43973
43.0833	0.4407
43.1667	0.4414
43.25	0.44191
43.3333	0.44241
43.4167	0.44258
43.5	0.44257
43.5833	0.44235
43.6667	0.44185
43.75	0.44098
43.8333	0.44001
43.9167	0.43886
44	0.43729
44.0833	0.43531
44.1667	0.43319
44.25	0.4308
44.3333	0.42803
44.4167	0.42509
44.5	0.42196
44.5833	0.41845
44.6667	0.41484
44.75	0.41118
44.8333	0.40715
44.9167	0.40303
45	0.39878
45.0833	0.39412
45.1667	0.38936
45.25	0.3846
45.3333	0.3797
45.4167	0.37462
45.5	0.36963
45.5833	0.36456
45.6667	0.35959
45.75	0.35445
45.8333	0.34937
45.9167	0.34431
46	0.3392
46.0833	0.33427
46.1667	0.32938
46.25	0.32455
46.3333	0.31969
46.4167	0.3152
46.5	0.31047
46.5833	0.30613
46.6667	0.30162
46.75	0.29729
46.8333	0.29317
46.9167	0.28915
47	0.28535
47.0833	0.28171
47.1667	0.27818
47.25	0.27474
47.3333	0.27141
47.4167	0.26811
47.5	0.26483
47.5833	0.26179
47.6667	0.25899
47.75	0.25636
47.8333	0.25368
47.9167	0.25109
48	0.24882
48.0833	0.24661
48.1667	0.24435
48.25	0.24228
48.3333	0.24023
48.4167	0.23842
48.5	0.23658
48.5833	0.23468
48.6667	0.23287
48.75	0.23111
48.8333	0.22951
48.9167	0.22804
49	0.22637
49.0833	0.22506
49.1667	0.22379
49.25	0.22254
49.3333	0.22114
49.4167	0.21992
49.5	0.21876
49.5833	0.21757
49.6667	0.21654
49.75	0.21548
49.8333	0.21439
49.9167	0.21346
50	0.21248
50.0833	0.21148
50.1667	0.21058
50.25	0.20974
50.3333	0.20889
50.4167	0.2086
50.5	0.20971
50.5833	0.20979
50.6667	0.20881
50.75	0.20756
50.8333	0.20642
50.9167	0.20526
51	0.20445
51.0833	0.20347
51.1667	0.20255
51.25	0.20167
51.3333	0.20102
51.4167	0.2004
51.5	0.19942
51.5833	0.19885
51.6667	0.19805
51.75	0.19734
51.8333	0.19661
51.9167	0.19597
52	0.19528
52.0833	0.19471
52.1667	0.1942
52.25	0.19337
52.3333	0.19289
52.4167	0.19227
52.5	0.19149
52.5833	0.19092
52.6667	0.19038
52.75	0.18979
52.8333	0.18921
52.9167	0.18839
53	0.18774
53.0833	0.18714
53.1667	0.18649
53.25	0.1858
53.3333	0.18521
53.4167	0.18456
53.5	0.184
53.5833	0.18327
53.6667	0.18266
53.75	0.182
53.8333	0.18133
53.9167	0.18063
54	0.17999
54.0833	0.17932
54.1667	0.17862
54.25	0.17804
54.3333	0.17758
54.4167	0.17711
54.5	0.17632
54.5833	0.17551
54.6667	0.17479
54.75	0.17413
54.8333	0.1735
54.9167	0.17259
55	0.17178
55.0833	0.17088
55.1667	0.17003
55.25	0.16903
55.3333	0.16813
55.4167	0.16707
55.5	0.16615
55.5833	0.16526
55.6667	0.16432
55.75	0.16339
55.8333	0.16244
55.9167	0.16147
56	0.16059
56.0833	0.15977
56.1667	0.15887
56.25	0.15793
56.3333	0.15701
56.4167	0.15612
56.5	0.15522
56.5833	0.15433
56.6667	0.15331
56.75	0.15236
56.8333	0.15157
56.9167	0.15075
57	0.1498
57.0833	0.14884
57.1667	0.14782
57.25	0.147
57.3333	0.14611
57.4167	0.1453
57.5	0.14431
57.5833	0.14352
57.6667	0.14247
57.75	0.14154
57.8333	0.14076
57.9167	0.13981
58	0.13899
58.0833	0.13807
58.1667	0.13723
58.25	0.13641
58.3333	0.13568
58.4167	0.13481
58.5	0.13392
58.5833	0.13304
58.6667	0.13231
58.75	0.13135
58.8333	0.13059
58.9167	0.1296
59	0.12869
59.0833	0.12793
59.1667	0.1272
59.25	0.12626
59.3333	0.12537
59.4167	0.12476
59.5	0.12391
59.5833	0.12299
59.6667	0.12226
59.75	0.12168
59.8333	0.12106
59.9167	0.12038
60	0.1196
60.0833	0.11893
60.1667	0.11838
60.25	0.11769
60.3333	0.11695
60.4167	0.1162
60.5	0.11564
60.5833	0.11512
60.6667	0.11454
60.75	0.1141
60.8333	0.11353
60.9167	0.11302
61	0.11247
61.0833	0.11205
61.1667	0.11153
61.25	0.11134
61.3333	0.11093
61.4167	0.11042
61.5	0.1101
61.5833	0.10984
61.6667	0.10966
61.75	0.10936
61.8333	0.10901
61.9167	0.10896
62	0.10864
62.0833	0.10856
62.1667	0.10833
62.25	0.1081
62.3333	0.10796
62.4167	0.10805
62.5	0.10789
62.5833	0.10772
62.6667	0.10766
62.75	0.10763
62.8333	0.10758
62.9167	0.10746
63	0.10772
63.0833	0.10785
63.1667	0.10785
63.25	0.10789
63.3333	0.10803
63.4167	0.10796
63.5	0.10794
63.5833	0.10832
63.6667	0.10839
63.75	0.10858
63.8333	0.10869
63.9167	0.10908
64	0.10921
64.0833	0.10947
64.1667	0.1096
64.25	0.10969
64.3333	0.10988
64.4167	0.11006
64.5	0.11029
64.5833	0.11063
64.6667	0.11072
64.75	0.11097
64.8333	0.11097
64.9167	0.11125
65	0.11161
65.0833	0.11208
65.1667	0.11237
65.25	0.11269
65.3333	0.11293
65.4167	0.11322
65.5	0.11348
65.5833	0.1137
65.6667	0.11403
65.75	0.11426
65.8333	0.11469
65.9167	0.11487
66	0.11513
66.0833	0.11545
66.1667	0.11575
66.25	0.11598
66.3333	0.11634
66.4167	0.11667
66.5	0.11704
66.5833	0.11748
66.6667	0.11794
66.75	0.11826
66.8333	0.11868
66.9167	0.1189
67	0.11941
67.0833	0.11973
67.1667	0.12003
67.25	0.12047
67.3333	0.121
67.4167	0.12156
67.5	0.12183
67.5833	0.12239
67.6667	0.1228
67.75	0.12329
67.8333	0.12366
67.9167	0.1241
68	0.12452
68.0833	0.12502
68.1667	0.12544
68.25	0.12597
68.3333	0.12644
68.4167	0.12697
68.5	0.1275
68.5833	0.12808
68.6667	0.12864
68.75	0.12912
68.8333	0.12961
68.9167	0.13018
69	0.13081
69.0833	0.13125
69.1667	0.13183
69.25	0.13248
69.3333	0.13309
69.4167	0.13366
69.5	0.13432
69.5833	0.13506
69.6667	0.13583
69.75	0.13652
69.8333	0.13739
69.9167	0.13813
70	0.13882
70.0833	0.13964
70.1667	0.14039
70.25	0.14131
70.3333	0.14229
70.4167	0.14315
70.5	0.14393
70.5833	0.14469
70.6667	0.14567
70.75	0.14689
70.8333	0.14779
70.9167	0.14896
71	0.1501
71.0833	0.15139
71.1667	0.15265
71.25	0.15395
71.3333	0.15545
71.4167	0.15723
71.5	0.15889
71.5833	0.1608
71.6667	0.1626
71.75	0.16471
71.8333	0.16689
71.9167	0.16932
72	0.17175
72.0833	0.17431
72.1667	0.177
72.25	0.1796
72.3333	0.18231
72.4167	0.18499
72.5	0.18761
72.5833	0.19036
72.6667	0.19281
72.75	0.19526
72.8333	0.1977
72.9167	0.19995
73	0.20196
73.0833	0.20373
73.1667	0.2056
73.25	0.20692
73.3333	0.2081
73.4167	0.20892
73.5	0.20953
73.5833	0.20964
73.6667	0.20997
73.75	0.20978
73.8333	0.20938
73.9167	0.20852
74	0.20758
74.0833	0.2067
74.1667	0.20564
74.25	0.20444
74.3333	0.20318
74.4167	0.2018
74.5	0.20048
74.5833	0.1991
74.6667	0.19769
74.75	0.19633
74.8333	0.19482
74.9167	0.19342
75	0.19186
75.0833	0.19045
75.1667	0.18902
75.25	0.18761
75.3333	0.18624
75.4167	0.18483
75.5	0.18352
75.5833	0.18217
75.6667	0.18083
75.75	0.17935
75.8333	0.17805
75.9167	0.17675
76	0.17532
76.0833	0.17418
76.1667	0.17314
76.25	0.17191
76.3333	0.17073
76.4167	0.16953
76.5	0.16847
76.5833	0.16731
76.6667	0.16613
76.75	0.16501
76.8333	0.16386
76.9167	0.16282
77	0.16182
77.0833	0.16064
77.1667	0.15948
77.25	0.15837
77.3333	0.15723
77.4167	0.15618
77.5	0.15516
77.5833	0.154
77.6667	0.1527
77.75	0.15168
77.8333	0.15065
77.9167	0.14956
78	0.1485
78.0833	0.14738
78.1667	0.14635
78.25	0.14536
78.3333	0.14431
78.4167	0.14336
78.5	0.14241
78.5833	0.14122
78.6667	0.14031
78.75	0.13924
78.8333	0.13831
78.9167	0.1373
79	0.13626
79.0833	0.13532
79.1667	0.13428
79.25	0.1333
79.3333	0.13222
79.4167	0.13127
79.5	0.13043
79.5833	0.12967
79.6667	0.12889
79.75	0.12784
79.8333	0.12687
79.9167	0.12603
80	0.1253
80.0833	0.1246
80.1667	0.12374
80.25	0.1229
80.3333	0.12213
80.4167	0.1212
80.5	0.12033
80.5833	0.11963
80.6667	0.11908
80.75	0.11835
80.8333	0.11765
80.9167	0.11703
81	0.1164
81.0833	0.11579
81.1667	0.11526
81.25	0.11454
81.3333	0.114
81.4167	0.11332
81.5	0.11281
81.5833	0.11223
81.6667	0.11174
81.75	0.11125
81.8333	0.11079
81.9167	0.11042
82	0.10991
82.0833	0.10952
82.1667	0.1091
82.25	0.10853
82.3333	0.10819
82.4167	0.10786
82.5	0.1073
82.5833	0.10681
82.6667	0.10654
82.75	0.10617
82.8333	0.10568
82.9167	0.10535
83	0.10512
83.0833	0.10476
83.1667	0.10445
83.25	0.10413
83.3333	0.10381
83.4167	0.1035
83.5	0.10339
83.5833	0.10323
83.6667	0.10295
83.75	0.10282
83.8333	0.1025
83.9167	0.10229
84	0.10211
84.0833	0.102
84.1667	0.10176
84.25	0.10159
84.3333	0.10147
84.4167	0.10138
84.5	0.10122
84.5833	0.10109
84.6667	0.10086
84.75	0.10072
84.8333	0.10066
84.9167	0.10057
85	0.10034
85.0833	0.10025
85.1667	0.10007
85	-0.00084126
84.9167	-0.00205
84.8333	-0.003
84.75	-0.00381
84.6667	-0.00471
84.5833	-0.0055
84.5	-0.00623
84.4167	-0.00673
84.3333	-0.00738
84.25	-0.00797
84.1667	-0.00837
84.0833	-0.00879
84	-0.00929
83.9167	-0.00951
83.8333	-0.00976
83.75	-0.01007
83.6667	-0.01036
83.5833	-0.01066
83.5	-0.01097
83.4167	-0.01099
83.3333	-0.01117
83.25	-0.01143
83.1667	-0.0115
83.0833	-0.01154
83	-0.01144
82.9167	-0.01156
82.8333	-0.01154
82.75	-0.01151
82.6667	-0.0116
82.5833	-0.01169
82.5	-0.01188
82.4167	-0.01185
82.3333	-0.01176
82.25	-0.0118
82.1667	-0.01165
82.0833	-0.01191
82	-0.012
81.9167	-0.01172
81.8333	-0.01207
81.75	-0.0127
81.6667	-0.01298
81.5833	-0.01232
81.5	-0.01181
81.4167	-0.01131
81.3333	-0.01084
81.25	-0.0104
81.1667	-0.0101
81.0833	-0.00986
81	-0.00983
80.9167	-0.01011
80.8333	-0.01046
80.75	-0.01081
80.6667	-0.01128
80.5833	-0.0119
80.5	-0.01273
80.4167	-0.01348
80.3333	-0.014
80.25	-0.01456
80.1667	-0.01508
80.0833	-0.01571
80	-0.01626
79.9167	-0.01675
79.8333	-0.0175
79.75	-0.01811
79.6667	-0.0187
79.5833	-0.01964
79.5	-0.02007
79.4167	-0.02042
79.3333	-0.02122
79.25	-0.02188
79.1667	-0.02244
79.0833	-0.02272
79	-0.02257
78.9167	-0.02238
78.8333	-0.02221
78.75	-0.02213
78.6667	-0.02192
78.5833	-0.02158
78.5	-0.02136
78.4167	-0.02108
78.3333	-0.0207
78.25	-0.02026
78.1667	-0.01998
78.0833	-0.01964
78	-0.01931
77.9167	-0.01895
77.8333	-0.01875
77.75	-0.01847
77.6667	-0.01835
77.5833	-0.01841
77.5	-0.01843
77.4167	-0.01852
77.3333	-0.01871
77.25	-0.01899
77.1667	-0.0194
77.0833	-0.01973
77	-0.02046
76.9167	-0.02114
76.8333	-0.02182
76.75	-0.02287
76.6667	-0.0239
76.5833	-0.02482
76.5	-0.02601
76.4167	-0.02757
76.3333	-0.02895
76.25	-0.03066
76.1667	-0.03233
76.0833	-0.03407
76	-0.03625
75.9167	-0.03837
75.8333	-0.04067
75.75	-0.04313
75.6667	-0.04576
75.5833	-0.04879
75.5	-0.05175
75.4167	-0.05492
75.3333	-0.05811
75.25	-0.0614
75.1667	-0.06461
75.0833	-0.06799
75	-0.07131
74.9167	-0.07462
74.8333	-0.07797
74.75	-0.08135
74.6667	-0.08456
74.5833	-0.08762
74.5	-0.09086
74.4167	-0.09382
74.3333	-0.09661
74.25	-0.0996
74.1667	-0.10222
74.0833	-0.10477
74	-0.10733
73.9167	-0.10948
73.8333	-0.11163
73.75	-0.11365
73.6667	-0.11565
73.5833	-0.11759
73.5	-0.11947
73.4167	-0.12129
73.3333	-0.12293
73.25	-0.12456
73.1667	-0.12609
73.0833	-0.12776
73	-0.12913
72.9167	-0.13038
72.8333	-0.13151
72.75	-0.13234
72.6667	-0.13304
72.5833	-0.13363
72.5	-0.13388
72.4167	-0.13393
72.3333	-0.13358
72.25	-0.13302
72.1667	-0.13224
72.0833	-0.13146
72	-0.1304
71.9167	-0.12907
71.8333	-0.12762
71.75	-0.12594
71.6667	-0.12445
71.5833	-0.12274
71.5	-0.12088
71.4167	-0.11888
71.3333	-0.11671
71.25	-0.11456
71.1667	-0.11226
71.0833	-0.10999
71	-0.10768
70.9167	-0.10529
70.8333	-0.10294
70.75	-0.10086
70.6667	-0.09865
70.5833	-0.09647
70.5	-0.09442
70.4167	-0.09244
70.3333	-0.09058
70.25	-0.0884
70.1667	-0.08647
70.0833	-0.08485
70	-0.08292
69.9167	-0.08118
69.8333	-0.07972
69.75	-0.07821
69.6667	-0.07652
69.5833	-0.07506
69.5	-0.07352
69.4167	-0.07224
69.3333	-0.0709
69.25	-0.06945
69.1667	-0.06825
69.0833	-0.06712
69	-0.06594
68.9167	-0.06483
68.8333	-0.06389
68.75	-0.06286
68.6667	-0.06194
68.5833	-0.06088
68.5	-0.06001
68.4167	-0.05888
68.3333	-0.05818
68.25	-0.05746
68.1667	-0.05669
68.0833	-0.05594
68	-0.05506
67.9167	-0.0544
67.8333	-0.05361
67.75	-0.05288
67.6667	-0.05219
67.5833	-0.05146
67.5	-0.05076
67.4167	-0.05026
67.3333	-0.04962
67.25	-0.04908
67.1667	-0.04833
67.0833	-0.04776
67	-0.04727
66.9167	-0.04672
66.8333	-0.04614
66.75	-0.04564
66.6667	-0.045
66.5833	-0.04435
66.5	-0.04395
66.4167	-0.04347
66.3333	-0.04302
66.25	-0.04255
66.1667	-0.04197
66.0833	-0.04166
66	-0.04109
65.9167	-0.04064
65.8333	-0.04029
65.75	-0.03982
65.6667	-0.03933
65.5833	-0.03883
65.5	-0.03832
65.4167	-0.03791
65.3333	-0.03756
65.25	-0.03718
65.1667	-0.03688
65.0833	-0.03647
65	-0.036
64.9167	-0.0357
64.8333	-0.03555
64.75	-0.03511
64.6667	-0.03475
64.5833	-0.0343
64.5	-0.03407
64.4167	-0.03381
64.3333	-0.03348
64.25	-0.03317
64.1667	-0.03288
64.0833	-0.03242
64	-0.03207
63.9167	-0.03171
63.8333	-0.03147
63.75	-0.03114
63.6667	-0.03086
63.5833	-0.03055
63.5	-0.0302
63.4167	-0.03015
63.3333	-0.0298
63.25	-0.02935
63.1667	-0.0291
63.0833	-0.02881
63	-0.02846
62.9167	-0.02832
62.8333	-0.02817
62.75	-0.02789
62.6667	-0.02772
62.5833	-0.02737
62.5	-0.02709
62.4167	-0.02686
62.3333	-0.02676
62.25	-0.02655
62.1667	-0.02622
62.0833	-0.02594
62	-0.02558
61.9167	-0.02553
61.8333	-0.02542
61.75	-0.02513
61.6667	-0.02501
61.5833	-0.02489
61.5	-0.02472
61.4167	-0.02445
61.3333	-0.02421
61.25	-0.0242
61.1667	-0.02377
61.0833	-0.02351
61	-0.0232
60.9167	-0.02308
60.8333	-0.02301
60.75	-0.02268
60.6667	-0.02242
60.5833	-0.02233
60.5	-0.02219
60.4167	-0.02202
60.3333	-0.02172
60.25	-0.02148
60.1667	-0.02139
60.0833	-0.02106
60	-0.02083
59.9167	-0.02087
59.8333	-0.02064
59.75	-0.02038
59.6667	-0.0204
59.5833	-0.02012
59.5	-0.02002
59.4167	-0.01979
59.3333	-0.01963
59.25	-0.01939
59.1667	-0.01911
59.0833	-0.01906
59	-0.01888
58.9167	-0.01891
58.8333	-0.01887
58.75	-0.01866
58.6667	-0.01838
58.5833	-0.01824
58.5	-0.01821
58.4167	-0.01809
58.3333	-0.01793
58.25	-0.01776
58.1667	-0.01767
58.0833	-0.01759
58	-0.01743
57.9167	-0.01727
57.8333	-0.01711
57.75	-0.01699
57.6667	-0.01687
57.5833	-0.0168
57.5	-0.01661
57.4167	-0.01651
57.3333	-0.0164
57.25	-0.01635
57.1667	-0.01632
57.0833	-0.01618
57	-0.01623
56.9167	-0.01606
56.8333	-0.01587
56.75	-0.01592
56.6667	-0.01582
56.5833	-0.01546
56.5	-0.01529
56.4167	-0.01518
56.3333	-0.01529
56.25	-0.01512
56.1667	-0.01498
56.0833	-0.01491
56	-0.01491
55.9167	-0.01473
55.8333	-0.01488
55.75	-0.01486
55.6667	-0.01456
55.5833	-0.01435
55.5	-0.01442
55.4167	-0.01434
55.3333	-0.01398
55.25	-0.01382
55.1667	-0.01363
55.0833	-0.01347
55	-0.01308
54.9167	-0.01278
54.8333	-0.01246
54.75	-0.0122
54.6667	-0.01179
54.5833	-0.01161
54.5	-0.0113
54.4167	-0.01101
54.3333	-0.01075
54.25	-0.01071
54.1667	-0.0108
54.0833	-0.01075
54	-0.01079
53.9167	-0.0109
53.8333	-0.01092
53.75	-0.01069
53.6667	-0.01042
53.5833	-0.01021
53.5	-0.01014
53.4167	-0.01009
53.3333	-0.01014
53.25	-0.00993
53.1667	-0.01
53.0833	-0.01
53	-0.00982
52.9167	-0.00975
52.8333	-0.00965
52.75	-0.00974
52.6667	-0.00965
52.5833	-0.00953
52.5	-0.00967
52.4167	-0.00964
52.3333	-0.0096
52.25	-0.00959
52.1667	-0.00948
52.0833	-0.00934
52	-0.00932
51.9167	-0.00945
51.8333	-0.00948
51.75	-0.0094
51.6667	-0.00929
51.5833	-0.00947
51.5	-0.00938
51.4167	-0.00928
51.3333	-0.00933
51.25	-0.00922
51.1667	-0.00937
51.0833	-0.0094
51	-0.00939
50.9167	-0.00937
50.8333	-0.00928
50.75	-0.00939
50.6667	-0.00927
50.5833	-0.00929
50.5	-0.00923
50.4167	-0.00927
50.3333	-0.0092
50.25	-0.00904
50.1667	-0.00906
50.0833	-0.00908
50	-0.00892
49.9167	-0.00888
49.8333	-0.00883
49.75	-0.00876
49.6667	-0.00874
49.5833	-0.00879
49.5	-0.00887
49.4167	-0.00869
49.3333	-0.00862
49.25	-0.00853
49.1667	-0.00846
49.0833	-0.00835
49	-0.00832
48.9167	-0.00823
48.8333	-0.00824
48.75	-0.0081
48.6667	-0.00801
48.5833	-0.00794
48.5	-0.00787
48.4167	-0.0078
48.3333	-0.00785
48.25	-0.00771
48.1667	-0.00773
48.0833	-0.00773
48	-0.00758
47.9167	-0.00746
47.8333	-0.00733
47.75	-0.00735
47.6667	-0.00714
47.5833	-0.00716
47.5	-0.00708
47.4167	-0.00696
47.3333	-0.00708
47.25	-0.00708
47.1667	-0.00705
47.0833	-0.00692
47	-0.00683
46.9167	-0.00669
46.8333	-0.00678
46.75	-0.00678
46.6667	-0.00674
46.5833	-0.00647
46.5	-0.00622
46.4167	-0.00626
46.3333	-0.00631
46.25	-0.0061
46.1667	-0.00606
46.0833	-0.00601
46	-0.00615
45.9167	-0.00619
45.8333	-0.00602
45.75	-0.0059
45.6667	-0.00588
45.5833	-0.00586
45.5	-0.00577
45.4167	-0.00566
45.3333	-0.00566
45.25	-0.00561
45.1667	-0.00546
45.0833	-0.00537
45	-0.00544
44.9167	-0.00544
44.8333	-0.00539
44.75	-0.00537
44.6667	-0.00521
44.5833	-0.00512
44.5	-0.0051
44.4167	-0.00494
44.3333	-0.00486
44.25	-0.00479
44.1667	-0.00472
44.0833	-0.00475
44	-0.00464
43.9167	-0.00457
43.8333	-0.00457
43.75	-0.00455
43.6667	-0.00444
43.5833	-0.00435
43.5	-0.00421
43.4167	-0.00406
43.3333	-0.00413
43.25	-0.00413
43.1667	-0.0041
43.0833	-0.00413
43	-0.004
42.9167	-0.00398
42.8333	-0.00378
42.75	-0.00384
42.6667	-0.00378
42.5833	-0.0038
42.5	-0.00374
42.4167	-0.00354
42.3333	-0.00354
42.25	-0.00345
42.1667	-0.00352
42.0833	-0.00352
42	-0.00352
41.9167	-0.00343
41.8333	-0.0035
41.75	-0.00341
41.6667	-0.00337
41.5833	-0.00322
41.5	-0.00313
41.4167	-0.0031
41.3333	-0.00324
41.25	-0.00315
41.1667	-0.00313
41.0833	-0.003
41	-0.00298
40.9167	-0.00296
40.8333	-0.00294
40.75	-0.00285
40.6667	-0.00277
40.5833	-0.00281
40.5	-0.00272
40.4167	-0.00266
40.3333	-0.00259
40.25	-0.00255
40.1667	-0.00229
40.0833	-0.00216
40	-0.00229
39.9167	-0.00227
39.8333	-0.0022
39.75	-0.00234
39.6667	-0.00223
39.5833	-0.00208
39.5	-0.00221
39.4167	-0.00211
39.3333	-0.00188
39.25	-0.00193
39.1667	-0.002
39.0833	-0.00182
[truncated: 895 more rows]

## Sheet: SIFig.3b
0% HDDA		3% HDDA		6% HDDA		9% HDDA		10% HDDA		11% HDDA
Heatflow	Ts	Heatflow	Ts	Heatflow	Ts	Heatflow	Ts	Heatflow	Ts	Heatflow	Ts
[mW]	[°C]	[mW]	[°C]	[mW]	[°C]	[mW]	[°C]	[mW]	[°C]	[mW]	[°C]
-0.09003	80.0083	-0.000502825	74.9167	7.54595e-05	-13.3333	-4.44055e-05	-9.75	-0.00114	74.5	0.000114143	-13.6667
-0.11299	79.9271	-0.00115	74.8333	7.58767e-05	-13.25	8.46386e-06	-9.66667	-0.00222	74.4167	0.000181973	-13.5833
-0.14439	79.8467	-0.00184	74.75	0.000194788	-13.1667	-9.63211e-05	-9.58333	-0.00308	74.3333	0.000309348	-13.5
-0.17988	79.7667	-0.00256	74.6667	0.00025475	-13.0833	-0.000219822	-9.5	-0.00398	74.25	0.000437498	-13.4167
-0.21606	79.6867	-0.00314	74.5833	0.000294745	-13	-0.000205755	-9.41667	-0.00477	74.1667	0.00050503	-13.3333
-0.25101	79.6066	-0.00369	74.5	0.00037396	-12.9167	-0.000290334	-9.33333	-0.00575	74.0833	0.00069201	-13.25
-0.28379	79.5263	-0.00423	74.4167	0.000414014	-12.8333	-0.000374675	-9.25	-0.0065	74	0.000700533	-13.1667
-0.31387	79.4458	-0.0049	74.3333	0.000434279	-12.75	-0.000360966	-9.16667	-0.00725	73.9167	0.000946879	-13.0833
-0.34189	79.3651	-0.00534	74.25	0.00059253	-12.6667	-0.000444949	-9.08333	-0.00802	73.8333	0.00107	-13
-0.36799	79.2842	-0.00594	74.1667	0.000553906	-12.5833	-0.000626624	-9	-0.00873	73.75	0.00104	-12.9167
-0.39216	79.2031	-0.00628	74.0833	0.000553966	-12.5	-0.000867844	-8.91667	-0.00924	73.6667	0.00109	-12.8333
-0.41458	79.1218	-0.00651	74	0.000515401	-12.4167	-0.000716627	-8.83333	-0.00994	73.5833	0.00136	-12.75
-0.4358	79.0405	-0.00706	73.9167	0.000614703	-12.3333	-0.000859618	-8.75	-0.01043	73.5	0.00131	-12.6667
-0.45538	78.959	-0.00747	73.8333	0.000713468	-12.25	-0.000864804	-8.66667	-0.01096	73.4167	0.0013	-12.5833
-0.47368	78.8773	-0.00798	73.75	0.000556052	-12.1667	-0.000928879	-8.58333	-0.0116	73.3333	0.00138	-12.5
-0.4907	78.7956	-0.00837	73.6667	0.000596404	-12.0833	-0.000993252	-8.5	-0.0119	73.25	0.00155	-12.4167
-0.50637	78.7137	-0.00876	73.5833	0.000617087	-12	-0.00117	-8.41667	-0.01236	73.1667	0.0013	-12.3333
-0.52083	78.6317	-0.00917	73.5	0.000597477	-11.9167	-0.00106	-8.33333	-0.0128	73.0833	0.00139	-12.25
-0.53437	78.5497	-0.0094	73.4167	0.000479937	-11.8333	-0.00117	-8.25	-0.01313	73	0.00138	-12.1667
-0.54679	78.4675	-0.00974	73.3333	0.000539422	-11.75	-0.00131	-8.16667	-0.01345	72.9167	0.00135	-12.0833
-0.55825	78.3852	-0.01005	73.25	0.000579774	-11.6667	-0.00141	-8.08333	-0.01377	72.8333	0.00128	-12
-0.56888	78.3029	-0.01047	73.1667	0.000620186	-11.5833	-0.00144	-8	-0.01426	72.75	0.00129	-11.9167
-0.57871	78.2205	-0.01081	73.0833	0.00060147	-11.5	-0.00168	-7.91667	-0.01468	72.6667	0.00118	-11.8333
-0.58785	78.138	-0.01108	73	0.000523031	-11.4167	-0.00164	-7.83333	-0.01496	72.5833	0.00125	-11.75
-0.5963	78.0555	-0.01135	72.9167	0.000425041	-11.3333	-0.00159	-7.75	-0.01521	72.5	0.00116	-11.6667
-0.60428	77.9729	-0.01146	72.8333	0.00034678	-11.25	-0.00173	-7.66667	-0.01553	72.4167	0.00121	-11.5833
-0.61137	77.8902	-0.01182	72.75	0.000308335	-11.1667	-0.0017	-7.58333	-0.01586	72.3333	0.0011	-11.5
-0.618	77.8075	-0.01213	72.6667	0.000230551	-11.0833	-0.00182	-7.5	-0.0161	72.25	0.00113	-11.4167
-0.62411	77.7247	-0.01236	72.5833	0.000251293	-11	-0.00184	-7.41667	-0.01633	72.1667	0.00106	-11.3333
-0.62993	77.642	-0.0127	72.5	0.000173569	-10.9167	-0.00192	-7.33333	-0.0165	72.0833	0.00101	-11.25
-0.63509	77.5591	-0.0129	72.4167	9.5427e-05	-10.8333	-0.00187	-7.25	-0.01661	72	0.000939727	-11.1667
-0.63995	77.4762	-0.01319	72.3333	0.000115812	-10.75	-0.00186	-7.16667	-0.01679	71.9167	0.00096947	-11.0833
-0.64433	77.3933	-0.01344	72.25	9.75728e-05	-10.6667	-0.00202	-7.08333	-0.01709	71.8333	0.000899434	-11
-0.64848	77.3104	-0.01371	72.1667	0.000216424	-10.5833	-0.00212	-7	-0.01731	71.75	0.00081104	-10.9167
-0.65241	77.2274	-0.01382	72.0833	2.05636e-05	-10.5	-0.00218	-6.91667	-0.01747	71.6667	0.000860214	-10.8333
-0.65587	77.1444	-0.014	72	0.000199318	-10.4167	-0.00224	-6.83333	-0.01761	71.5833	0.000751734	-10.75
-0.65916	77.0614	-0.01426	71.9167	8.19564e-05	-10.3333	-0.00225	-6.75	-0.01775	71.5	0.000663459	-10.6667
-0.66206	76.9783	-0.01447	71.8333	8.30889e-05	-10.25	-0.00239	-6.66667	-0.01802	71.4167	0.000613332	-10.5833
-0.66479	76.8953	-0.01469	71.75	-9.29236e-05	-10.1667	-0.00251	-6.58333	-0.01801	71.3333	0.000662923	-10.5
-0.66734	76.8122	-0.01507	71.6667	-0.000111043	-10.0833	-0.00257	-6.5	-0.01812	71.25	0.000515342	-10.4167
-0.66971	76.7291	-0.01523	71.5833	-0.00016886	-10	-0.00258	-6.41667	-0.01836	71.1667	0.000406623	-10.3333
-0.67192	76.646	-0.01526	71.5	-0.000128269	-9.91667	-0.00248	-6.33333	-0.01865	71.0833	0.000397325	-10.25
-0.67403	76.5628	-0.01543	71.4167	-0.000245154	-9.83333	-0.00261	-6.25	-0.01881	71	0.000210404	-10.1667
-0.67588	76.4797	-0.0158	71.3333	-0.000263572	-9.75	-0.00257	-6.16667	-0.01894	70.9167	0.000260115	-10.0833
-0.67762	76.3965	-0.01602	71.25	-0.000243068	-9.66667	-0.00248	-6.08333	-0.01912	70.8333	0.000348389	-10
-0.67912	76.3133	-0.01611	71.1667	-0.000340223	-9.58333	-0.00256	-6	-0.01919	70.75	0.000299811	-9.91667
-0.68059	76.2301	-0.01632	71.0833	-0.000259936	-9.5	-0.00251	-5.91667	-0.01921	70.6667	0.000191331	-9.83333
-0.6822	76.147	-0.0166	71	-0.000375807	-9.41667	-0.00265	-5.83333	-0.01934	70.5833	0.000182092	-9.75
-0.68349	76.0638	-0.01675	70.9167	-0.000355303	-9.33333	-0.00279	-5.75	-0.01956	70.5	0.000133097	-9.66667
-0.68464	75.9806	-0.01685	70.8333	-0.000451863	-9.25	-0.00293	-5.66667	-0.0197	70.4167	6.46114e-05	-9.58333
-0.68578	75.8973	-0.01701	70.75	-0.00052911	-9.16667	-0.00279	-5.58333	-0.01978	70.3333	3.53456e-05	-9.5
-0.68692	75.8141	-0.01727	70.6667	-0.000370741	-9.08333	-0.00286	-5.5	-0.01992	70.25	-5.28097e-05	-9.41667
-0.68802	75.7309	-0.01747	70.5833	-0.000624657	-9	-0.0029	-5.41667	-0.01987	70.1667	-4.22597e-05	-9.33333
-0.68897	75.6477	-0.01764	70.5	-0.000662565	-8.91667	-0.00294	-5.33333	-0.02004	70.0833	-0.000130355	-9.25
-0.68983	75.5644	-0.01787	70.4167	-0.000523925	-8.83333	-0.003	-5.25	-0.02015	70	-0.000198305	-9.16667
-0.69076	75.4812	-0.018	70.3333	-0.000581026	-8.75	-0.00301	-5.16667	-0.02034	69.9167	-0.000247002	-9.08333
-0.69175	75.3979	-0.0181	70.25	-0.000696659	-8.66667	-0.00293	-5.08333	-0.02045	69.8333	-0.000334561	-9
-0.69261	75.3147	-0.01818	70.1667	-0.000871837	-8.58333	-0.00301	-5	-0.02049	69.75	-0.00046134	-8.91667
-0.69352	75.2315	-0.01828	70.0833	-0.000792384	-8.5	-0.00314	-4.91667	-0.0205	69.6667	-0.000490308	-8.83333
-0.69447	75.1482	-0.01853	70	-0.000849426	-8.41667	-0.00304	-4.83333	-0.02057	69.5833	-0.000499666	-8.75
-0.6953	75.065	-0.01884	69.9167	-0.00090605	-8.33333	-0.00304	-4.75	-0.02072	69.5	-0.000626326	-8.66667
-0.69619	74.9817	-0.01893	69.8333	-0.00088501	-8.25	-0.00307	-4.66667	-0.02078	69.4167	-0.000635087	-8.58333
-0.69705	74.8985	-0.01896	69.75	-0.000961602	-8.16667	-0.00315	-4.58333	-0.02091	69.3333	-0.000644326	-8.5
-0.69795	74.8153	-0.0193	69.6667	-0.000999391	-8.08333	-0.00321	-4.5	-0.02102	69.25	-0.000732064	-8.41667
-0.69909	74.732	-0.01949	69.5833	-0.00102	-8	-0.0031	-4.41667	-0.02102	69.1667	-0.000701666	-8.33333
-0.70023	74.6488	-0.0196	69.5	-0.000976503	-7.91667	-0.00312	-4.33333	-0.02113	69.0833	-0.000808477	-8.25
-0.70202	74.5657	-0.01978	69.4167	-0.00111	-7.83333	-0.00338	-4.25	-0.02124	69	-0.000935197	-8.16667
-0.70417	74.4825	-0.01976	69.3333	-0.00125	-7.75	-0.00322	-4.16667	-0.02135	68.9167	-0.000943899	-8.08333
-0.70685	74.3995	-0.01998	69.25	-0.00132	-7.66667	-0.00323	-4.08333	-0.02141	68.8333	-0.000835121	-8
-0.71039	74.3165	-0.02006	69.1667	-0.00142	-7.58333	-0.00325	-4	-0.02142	68.75	-0.000882924	-7.91667
-0.71556	74.2336	-0.02033	69.0833	-0.00134	-7.5	-0.00325	-3.91667	-0.02151	68.6667	-0.00105	-7.83333
-0.72227	74.1509	-0.02052	69	-0.00132	-7.41667	-0.00337	-3.83333	-0.02155	68.5833	-0.00104	-7.75
-0.73053	74.0684	-0.02065	68.9167	-0.00132	-7.33333	-0.00338	-3.75	-0.02172	68.5	-0.00112	-7.66667
-0.74019	73.986	-0.02083	68.8333	-0.00145	-7.25	-0.00336	-3.66667	-0.02181	68.4167	-0.00113	-7.58333
-0.74996	73.9036	-0.02109	68.75	-0.00153	-7.16667	-0.00352	-3.58333	-0.02171	68.3333	-0.00124	-7.5
-0.75914	73.8211	-0.0212	68.6667	-0.00139	-7.08333	-0.00346	-3.5	-0.02179	68.25	-0.00119	-7.41667
-0.76737	73.7385	-0.02139	68.5833	-0.00147	-7	-0.00345	-3.41667	-0.02195	68.1667	-0.00118	-7.33333
-0.7746	73.6559	-0.0215	68.5	-0.00158	-6.91667	-0.00339	-3.33333	-0.02196	68.0833	-0.00117	-7.25
-0.78047	73.5731	-0.0217	68.4167	-0.0016	-6.83333	-0.00332	-3.25	-0.02208	68	-0.00127	-7.16667
-0.7856	73.4903	-0.02201	68.3333	-0.00171	-6.75	-0.00324	-3.16667	-0.02206	67.9167	-0.00126	-7.08333
-0.78955	73.4073	-0.02223	68.25	-0.00177	-6.66667	-0.00336	-3.08333	-0.02206	67.8333	-0.00121	-7
-0.79301	73.3243	-0.02231	68.1667	-0.00177	-6.58333	-0.0035	-3	-0.02209	67.75	-0.0013	-6.91667
-0.79566	73.2412	-0.02241	68.0833	-0.00182	-6.5	-0.00338	-2.91667	-0.02207	67.6667	-0.00141	-6.83333
-0.79758	73.1581	-0.02274	68	-0.00184	-6.41667	-0.00345	-2.83333	-0.02217	67.5833	-0.00143	-6.75
-0.79901	73.0749	-0.02299	67.9167	-0.00184	-6.33333	-0.00335	-2.75	-0.02216	67.5	-0.00129	-6.66667
-0.79988	72.9917	-0.02316	67.8333	-0.00205	-6.25	-0.00339	-2.66667	-0.02227	67.4167	-0.00135	-6.58333
-0.80025	72.9084	-0.02331	67.75	-0.00197	-6.16667	-0.00341	-2.58333	-0.02233	67.3333	-0.00144	-6.5
-0.80001	72.825	-0.02355	67.6667	-0.00203	-6.08333	-0.00351	-2.5	-0.02237	67.25	-0.00153	-6.41667
-0.79893	72.7416	-0.02384	67.5833	-0.0021	-6	-0.00354	-2.41667	-0.02248	67.1667	-0.00155	-6.33333
-0.79701	72.6581	-0.02397	67.5	-0.00214	-5.91667	-0.00365	-2.33333	-0.02256	67.0833	-0.00152	-6.25
-0.7942	72.5745	-0.02405	67.4167	-0.00218	-5.83333	-0.00356	-2.25	-0.02253	67	-0.00147	-6.16667
-0.79096	72.4909	-0.02415	67.3333	-0.00225	-5.75	-0.00354	-2.16667	-0.02262	66.9167	-0.00156	-6.08333
-0.78731	72.4072	-0.02442	67.25	-0.00209	-5.66667	-0.00362	-2.08333	-0.02268	66.8333	-0.00163	-6
-0.78353	72.3236	-0.02457	67.1667	-0.00221	-5.58333	-0.00363	-2	-0.02272	66.75	-0.00152	-5.91667
-0.77956	72.2399	-0.02466	67.0833	-0.00221	-5.5	-0.00355	-1.91667	-0.02269	66.6667	-0.0016	-5.83333
-0.77583	72.1562	-0.02493	67	-0.00224	-5.41667	-0.00359	-1.83333	-0.02286	66.5833	-0.00185	-5.75
-0.77223	72.0725	-0.02529	66.9167	-0.00232	-5.33333	-0.00371	-1.75	-0.02276	66.5	-0.00172	-5.66667
-0.76878	71.9889	-0.02551	66.8333	-0.00242	-5.25	-0.00371	-1.66667	-0.02275	66.4167	-0.00175	-5.58333
-0.76535	71.9052	-0.02559	66.75	-0.00237	-5.16667	-0.00362	-1.58333	-0.02292	66.3333	-0.00189	-5.5
-0.76214	71.8216	-0.02576	66.6667	-0.00249	-5.08333	-0.00372	-1.5	-0.02289	66.25	-0.00192	-5.41667
-0.75919	71.738	-0.02607	66.5833	-0.00243	-5	-0.0038	-1.41667	-0.02298	66.1667	-0.00183	-5.33333
-0.75627	71.6544	-0.0264	66.5	-0.00241	-4.91667	-0.00355	-1.33333	-0.02294	66.0833	-0.00178	-5.25
-0.75345	71.5708	-0.02657	66.4167	-0.00246	-4.83333	-0.00372	-1.25	-0.02291	66	-0.00188	-5.16667
-0.75099	71.4873	-0.02689	66.3333	-0.00252	-4.75	-0.00371	-1.16667	-0.023	65.9167	-0.00193	-5.08333
-0.74844	71.4037	-0.0271	66.25	-0.00265	-4.66667	-0.00359	-1.08333	-0.02322	65.8333	-0.00198	-5
-0.74608	71.3202	-0.02734	66.1667	-0.00253	-4.58333	-0.00357	-1	-0.02312	65.75	-0.00189	-4.91667
-0.74371	71.2366	-0.02752	66.0833	-0.00267	-4.5	-0.00369	-0.91667	-0.02323	65.6667	-0.00189	-4.83333
-0.74153	71.1531	-0.02789	66	-0.00276	-4.41667	-0.00362	-0.83333	-0.02324	65.5833	-0.00208	-4.75
-0.73939	71.0696	-0.02816	65.9167	-0.00282	-4.33333	-0.00368	-0.75	-0.02329	65.5	-0.00199	-4.66667
-0.73727	70.986	-0.0284	65.8333	-0.0028	-4.25	-0.00362	-0.66667	-0.02342	65.4167	-0.00213	-4.58333
-0.73538	70.9025	-0.02866	65.75	-0.00273	-4.16667	-0.0037	-0.58333	-0.02328	65.3333	-0.00204	-4.5
-0.7336	70.819	-0.02892	65.6667	-0.00273	-4.08333	-0.00362	-0.5	-0.02334	65.25	-0.00209	-4.41667
-0.73183	70.7355	-0.02917	65.5833	-0.00273	-4	-0.0037	-0.41667	-0.02339	65.1667	-0.00212	-4.33333
-0.72997	70.6521	-0.02952	65.5	-0.00271	-3.91667	-0.00399	-0.33333	-0.02346	65.0833	-0.0023	-4.25
-0.7285	70.5686	-0.02988	65.4167	-0.0029	-3.83333	-0.00392	-0.25	-0.02358	65	-0.00231	-4.16667
-0.72694	70.4851	-0.0303	65.3333	-0.00294	-3.75	-0.00382	-0.16667	-0.02348	64.9167	-0.00233	-4.08333
-0.72533	70.4016	-0.03066	65.25	-0.00286	-3.66667	-0.00361	-0.08333	-0.02356	64.8333	-0.00213	-4
-0.72385	70.3182	-0.03131	65.1667	-0.00287	-3.58333	-0.00348	0	-0.02372	64.75	-0.00219	-3.91667
-0.72241	70.2347	-0.03167	65.0833	-0.00283	-3.5	-0.00327	0.08333	-0.02371	64.6667	-0.00224	-3.83333
-0.72103	70.1513	-0.03188	65	-0.00287	-3.41667	-0.00325	0.16667	-0.02381	64.5833	-0.00236	-3.75
-0.71973	70.0678	-0.03213	64.9167	-0.00283	-3.33333	-0.00319	0.25	-0.02383	64.5	-0.0022	-3.66667
-0.71855	69.9844	-0.03266	64.8333	-0.00292	-3.25	-0.0031	0.33333	-0.02395	64.4167	-0.00232	-3.58333
-0.71729	69.9009	-0.03309	64.75	-0.00301	-3.16667	-0.00318	0.41667	-0.02395	64.3333	-0.00231	-3.5
-0.71615	69.8175	-0.0334	64.6667	-0.00295	-3.08333	-0.00312	0.5	-0.02402	64.25	-0.00239	-3.41667
-0.71506	69.7341	-0.03382	64.5833	-0.00293	-3	-0.00314	0.58333	-0.02394	64.1667	-0.00248	-3.33333
-0.71384	69.6507	-0.0342	64.5	-0.00299	-2.91667	-0.00309	0.66667	-0.02408	64.0833	-0.00248	-3.25
-0.71282	69.5672	-0.03474	64.4167	-0.00302	-2.83333	-0.00293	0.75	-0.02415	64	-0.00243	-3.16667
-0.71201	69.4838	-0.03507	64.3333	-0.00292	-2.75	-0.00287	0.83333	-0.02424	63.9167	-0.0024	-3.08333
-0.71094	69.4004	-0.03568	64.25	-0.00296	-2.66667	-0.0028	0.91667	-0.02425	63.8333	-0.00247	-3
-0.71001	69.317	-0.0361	64.1667	-0.00303	-2.58333	-0.00282	1	-0.0244	63.75	-0.0024	-2.91667
-0.70899	69.2336	-0.03678	64.0833	-0.00325	-2.5	-0.00282	1.08333	-0.02444	63.6667	-0.0024	-2.83333
-0.70825	69.1502	-0.03746	64	-0.00311	-2.41667	-0.00275	1.16667	-0.02438	63.5833	-0.00253	-2.75
-0.70719	69.0667	-0.03816	63.9167	-0.00318	-2.33333	-0.00267	1.25	-0.02453	63.5	-0.00252	-2.66667
-0.70635	68.9833	-0.03881	63.8333	-0.00306	-2.25	-0.00273	1.33333	-0.0247	63.4167	-0.00248	-2.58333
-0.70548	68.8999	-0.03975	63.75	-0.00298	-2.16667	-0.00271	1.41667	-0.02465	63.3333	-0.00263	-2.5
-0.70465	68.8165	-0.04063	63.6667	-0.00292	-2.08333	-0.0025	1.5	-0.02468	63.25	-0.00259	-2.41667
-0.70391	68.7331	-0.04174	63.5833	-0.003	-2	-0.00252	1.58333	-0.02484	63.1667	-0.00262	-2.33333
-0.70314	68.6497	-0.04286	63.5	-0.00313	-1.91667	-0.00231	1.66667	-0.02492	63.0833	-0.00261	-2.25
-0.70236	68.5663	-0.04432	63.4167	-0.00316	-1.83333	-0.00212	1.75	-0.02502	63	-0.00264	-2.16667
-0.70148	68.4829	-0.04643	63.3333	-0.00316	-1.75	-0.00223	1.83333	-0.02503	62.9167	-0.00262	-2.08333
-0.7007	68.3995	-0.05217	63.25	-0.00318	-1.66667	-0.00218	1.91667	-0.02514	62.8333	-0.00261	-2
-0.69979	68.3161	-0.06081	63.1667	-0.00318	-1.58333	-0.00204	2	-0.02512	62.75	-0.00271	-1.91667
-0.69922	68.2327	-0.06868	63.0833	-0.00327	-1.5	-0.00205	2.08333	-0.02513	62.6667	-0.00264	-1.83333
-0.69855	68.1494	-0.07519	63	-0.00321	-1.41667	-0.00203	2.16667	-0.02529	62.5833	-0.00255	-1.75
-0.69791	68.066	-0.08071	62.9167	-0.00321	-1.33333	-0.00195	2.25	-0.02539	62.5	-0.00272	-1.66667
-0.69738	67.9826	-0.08515	62.8333	-0.00318	-1.25	-0.00176	2.33333	-0.02551	62.4167	-0.00261	-1.58333
-0.69667	67.8992	-0.08891	62.75	-0.00304	-1.16667	-0.00195	2.41667	-0.02557	62.3333	-0.00256	-1.5
-0.69604	67.8158	-0.09221	62.6667	-0.00316	-1.08333	-0.00184	2.5	-0.0257	62.25	-0.00264	-1.41667
-0.6954	67.7324	-0.09499	62.5833	-0.00315	-1	-0.00163	2.58333	-0.0258	62.1667	-0.00251	-1.33333
-0.6948	67.6491	-0.09732	62.5	-0.00311	-0.91667	-0.00165	2.66667	-0.0257	62.0833	-0.0025	-1.25
-0.69423	67.5657	-0.09936	62.4167	-0.00303	-0.83333	-0.00157	2.75	-0.02582	62	-0.00251	-1.16667
-0.69363	67.4823	-0.101	62.3333	-0.00313	-0.75	-0.0015	2.83333	-0.0259	61.9167	-0.00241	-1.08333
-0.69311	67.3989	-0.10243	62.25	-0.0031	-0.66667	-0.00136	2.91667	-0.02596	61.8333	-0.00236	-1
-0.69226	67.3155	-0.10351	62.1667	-0.00287	-0.58333	-0.0014	3	-0.02611	61.75	-0.00235	-0.91667
-0.69166	67.2321	-0.10444	62.0833	-0.00291	-0.5	-0.00146	3.08333	-0.02601	61.6667	-0.00236	-0.83333
-0.69118	67.1488	-0.10533	62	-0.00292	-0.41667	-0.00133	3.16667	-0.02599	61.5833	-0.00221	-0.75
-0.69056	67.0654	-0.10613	61.9167	-0.00288	-0.33333	-0.00133	3.25	-0.02614	61.5	-0.00235	-0.66667
-0.68999	66.982	-0.10671	61.8333	-0.00274	-0.25	-0.00133	3.33333	-0.02616	61.4167	-0.00249	-0.58333
-0.68937	66.8986	-0.10707	61.75	-0.00251	-0.16667	-0.00133	3.41667	-0.02624	61.3333	-0.00238	-0.5
-0.68903	66.8153	-0.10728	61.6667	-0.00241	-0.08333	-0.00144	3.5	-0.02624	61.25	-0.00233	-0.41667
-0.68845	66.7319	-0.10744	61.5833	-0.00225	0	-0.00129	3.58333	-0.02633	61.1667	-0.00232	-0.33333
-0.68792	66.6485	-0.10736	61.5	-0.00236	0.08333	-0.00122	3.66667	-0.0264	61.0833	-0.00221	-0.25
-0.68735	66.5651	-0.10739	61.4167	-0.00211	0.16667	-0.00102	3.75	-0.02633	61	-0.00206	-0.16667
-0.68685	66.4818	-0.10717	61.3333	-0.00213	0.25	-0.00104	3.83333	-0.02649	60.9167	-0.00209	-0.08333
-0.68634	66.3984	-0.10669	61.25	-0.00205	0.33333	-0.00112	3.91667	-0.02655	60.8333	-0.00215	0
-0.68578	66.315	-0.10608	61.1667	-0.00212	0.41667	-0.000949085	4	-0.02645	60.75	-0.00208	0.08333
-0.68545	66.2317	-0.10535	61.0833	-0.0021	0.5	-0.00106	4.08333	-0.02655	60.6667	-0.00199	0.16667
-0.68505	66.1483	-0.10419	61	-0.002	0.58333	-0.00101	4.16667	-0.02658	60.5833	-0.00202	0.25
-0.68454	66.0649	-0.10271	60.9167	-0.00188	0.66667	-0.00103	4.25	-0.02668	60.5	-0.00187	0.33333
-0.68395	65.9816	-0.10085	60.8333	-0.0018	0.75	-0.000931919	4.33333	-0.02685	60.4167	-0.00192	0.41667
-0.68345	65.8982	-0.0987	60.75	-0.00187	0.83333	-0.000913024	4.41667	-0.02666	60.3333	-0.00192	0.5
-0.68292	65.8148	-0.09645	60.6667	-0.00179	0.91667	-0.000817835	4.5	-0.02664	60.25	-0.00183	0.58333
-0.68246	65.7314	-0.09426	60.5833	-0.00183	1	-0.00099045	4.58333	-0.02661	60.1667	-0.00169	0.66667
-0.68199	65.6481	-0.09234	60.5	-0.00192	1.08333	-0.000760734	4.66667	-0.02669	60.0833	-0.00173	0.75
-0.68164	65.5647	-0.0906	60.4167	-0.00178	1.16667	-0.000646055	4.75	-0.02682	60	-0.00164	0.83333
-0.68137	65.4814	-0.08864	60.3333	-0.00188	1.25	-0.000627697	4.83333	-0.02685	59.9167	-0.00157	0.91667
-0.68074	65.398	-0.08684	60.25	-0.00178	1.33333	-0.000723243	4.91667	-0.02693	59.8333	-0.0015	1
-0.68028	65.3146	-0.08516	60.1667	-0.00168	1.41667	-0.000704587	5	-0.02691	59.75	-0.00145	1.08333
-0.67978	65.2312	-0.08357	60.0833	-0.00168	1.5	-0.000551462	5.08333	-0.02708	59.6667	-0.00134	1.16667
-0.6793	65.1479	-0.08205	60	-0.00181	1.58333	-0.000494063	5.16667	-0.02707	59.5833	-0.00146	1.25
-0.6788	65.0645	-0.08075	59.9167	-0.00169	1.66667	-0.000456154	5.25	-0.02713	59.5	-0.00141	1.33333
-0.67837	64.9811	-0.0793	59.8333	-0.0017	1.75	-0.00037998	5.33333	-0.02716	59.4167	-0.00124	1.41667
-0.67796	64.8978	-0.07821	59.75	-0.00184	1.83333	-0.000360906	5.41667	-0.02723	59.3333	-0.00111	1.5
-0.67752	64.8144	-0.07693	59.6667	-0.00166	1.91667	-0.000360847	5.5	-0.02722	59.25	-0.00104	1.58333
-0.67711	64.731	-0.07573	59.5833	-0.00171	2	-0.000456095	5.58333	-0.02734	59.1667	-0.00111	1.66667
-0.6767	64.6477	-0.07447	59.5	-0.00175	2.08333	-0.000379741	5.66667	-0.02733	59.0833	-0.00113	1.75
-0.67623	64.5643	-0.07353	59.4167	-0.00177	2.16667	-0.000341475	5.75	-0.02727	59	-0.000985622	1.83333
-0.67584	64.4809	-0.07242	59.3333	-0.00171	2.25	-0.000246048	5.83333	-0.02722	58.9167	-0.0008955	1.91667
-0.67546	64.3976	-0.07142	59.25	-0.00157	2.33333	-0.000169396	5.91667	-0.02727	58.8333	-0.00076735	2
-0.67495	64.3142	-0.0704	59.1667	-0.00164	2.41667	-0.000207841	6	-0.02753	58.75	-0.000677228	2.08333
-0.67469	64.2309	-0.06949	59.0833	-0.00166	2.5	-0.000169039	6.08333	-0.02754	58.6667	-0.000664175	2.16667
-0.67426	64.1475	-0.06848	59	-0.00169	2.58333	-0.000150025	6.16667	-0.02753	58.5833	-0.000613034	2.25
-0.67392	64.0641	-0.06761	58.9167	-0.00163	2.66667	-0.000188351	6.25	-0.02758	58.5	-0.000600755	2.33333
-0.67346	63.9808	-0.06692	58.8333	-0.00167	2.75	2.21133e-05	6.33333	-0.02756	58.4167	-0.000587583	2.41667
-0.67303	63.8974	-0.06609	58.75	-0.00159	2.83333	7.93934e-05	6.41667	-0.02762	58.3333	-0.00049752	2.5
-0.67262	63.814	-0.06538	58.6667	-0.0016	2.91667	4.15444e-05	6.5	-0.02758	58.25	-0.000541627	2.58333
-0.67219	63.7307	-0.06456	58.5833	-0.0016	3	6.08563e-05	6.58333	-0.02771	58.1667	-0.000298202	2.66667
-0.6719	63.6473	-0.06398	58.5	-0.00154	3.08333	2.31862e-05	6.66667	-0.02781	58.0833	-0.000343502	2.75
-0.67156	63.564	-0.06323	58.4167	-0.0015	3.16667	0.000100255	6.75	-0.02791	58	-0.000253439	2.83333
-0.67117	63.4806	-0.0627	58.3333	-0.00142	3.25	0.000100374	6.83333	-0.02789	57.9167	-0.000202239	2.91667
-0.67084	63.3973	-0.06199	58.25	-0.00145	3.33333	0.000139058	6.91667	-0.02779	57.8333	-0.000189126	3
-0.6704	63.3139	-0.06147	58.1667	-0.00141	3.41667	-3.22461e-05	7	-0.02784	57.75	-0.000252724	3.08333
-0.66995	63.2305	-0.06073	58.0833	-0.00141	3.5	6.4373e-06	7.08333	-0.02797	57.6667	-0.000220239	3.16667
-0.66959	63.1472	-0.06014	58	-0.00137	3.58333	6.38962e-05	7.16667	-0.028	57.5833	-0.000168622	3.25
-0.6692	63.0638	-0.05978	57.9167	-0.0014	3.66667	6.44922e-05	7.25	-0.02805	57.5	-0.000290155	3.33333
-0.66898	62.9805	-0.05911	57.8333	-0.00134	3.75	0.000255823	7.33333	-0.02811	57.4167	-0.00018096	3.41667
-0.66862	62.8971	-0.05872	57.75	-0.00138	3.83333	0.000313282	7.41667	-0.02818	57.3333	-0.000225663	3.5
-0.6683	62.8137	-0.05838	57.6667	-0.00126	3.91667	0.00027585	7.5	-0.02824	57.25	-9.71556e-05	3.58333
-0.6678	62.7304	-0.05776	57.5833	-0.00141	4	0.000257432	7.58333	-0.02829	57.1667	-6.4671e-05	3.66667
-0.66758	62.647	-0.05728	57.5	-0.00137	4.08333	0.000353396	7.66667	-0.0283	57.0833	-1.29938e-05	3.75
-0.66722	62.5637	-0.05669	57.4167	-0.00127	4.16667	0.000430465	7.75	-0.02833	57	-9.60231e-05	3.83333
-0.66675	62.4803	-0.05624	57.3333	-0.00113	4.25	0.000507057	7.83333	-0.02836	56.9167	-0.000216484	3.91667
-0.66645	62.3969	-0.05587	57.25	-0.00109	4.33333	0.000450611	7.91667	-0.02844	56.8333	-0.000126839	4
-0.66614	62.3136	-0.05551	57.1667	-0.00126	4.41667	0.00043273	8	-0.02851	56.75	-9.43542e-05	4.08333
-0.66564	62.2302	-0.05514	57.0833	-0.00114	4.5	0.000414193	8.08333	-0.02856	56.6667	-4.33326e-05	4.16667
-0.66542	62.1469	-0.05468	57	-0.00115	4.58333	0.00041461	8.16667	-0.02869	56.5833	8.40425e-06	4.25
-0.66517	62.0635	-0.05439	56.9167	-0.00108	4.66667	0.000454009	8.25	-0.02867	56.5	-9.2864e-05	4.33333
-0.66486	61.9802	-0.05407	56.8333	-0.00105	4.75	0.000625908	8.33333	-0.02881	56.4167	-2.80142e-06	4.41667
-0.66445	61.8968	-0.05384	56.75	-0.000992179	4.83333	0.000759721	8.41667	-0.02878	56.3333	1.03712e-05	4.5
-0.66411	61.8134	-0.05353	56.6667	-0.000950396	4.91667	0.000703573	8.5	-0.02892	56.25	0.000100017	4.58333
-0.66375	61.7301	-0.05307	56.5833	-0.001	5	0.000704944	8.58333	-0.02893	56.1667	0.000151813	4.66667
-0.66342	61.6467	-0.0528	56.5	-0.000944376	5.08333	0.000819683	8.66667	-0.02907	56.0833	0.000184476	4.75
-0.66306	61.5634	-0.0525	56.4167	-0.000787377	5.16667	0.000877798	8.75	-0.02913	56	0.000140071	4.83333
-0.66255	61.48	-0.05205	56.3333	-0.000745714	5.25	0.000897527	8.83333	-0.02925	55.9167	0.000153542	4.91667
-0.66236	61.3967	-0.05168	56.25	-0.000799656	5.33333	0.000860572	8.91667	-0.02924	55.8333	0.000320673	5
-0.66202	61.3133	-0.05146	56.1667	-0.000662684	5.41667	0.000880659	9	-0.02938	55.75	0.000449002	5.08333
-0.6618	61.23	-0.05119	56.0833	-0.000697911	5.5	0.000919461	9.08333	-0.02945	55.6667	0.000386	5.16667
-0.66148	61.1466	-0.05094	56	-0.00067538	5.58333	0.000939608	9.16667	-0.0296	55.5833	0.000437796	5.25
-0.66119	61.0633	-0.0506	55.9167	-0.00071013	5.66667	0.0009408	9.25	-0.02956	55.5	0.000489175	5.33333
-0.66088	60.9799	-0.05027	55.8333	-0.000592351	5.75	0.000846565	9.33333	-0.02956	55.4167	0.000464439	5.41667
-0.66066	60.8965	-0.05	55.75	-0.000741839	5.83333	0.00102	9.41667	-0.02967	55.3333	0.000554264	5.5
-0.66022	60.8132	-0.04985	55.6667	-0.000700474	5.91667	0.0011	9.5	-0.02978	55.25	0.000415146	5.58333
-0.6598	60.7298	-0.04953	55.5833	-0.00060147	6	0.00123	9.58333	-0.0297	55.1667	0.000409663	5.66667
-0.65955	60.6465	-0.04933	55.5	-0.000598311	6.08333	0.0011	9.66667	-0.02978	55.0833	0.000441968	5.75
-0.65931	60.5631	-0.0491	55.4167	-0.000729024	6.16667	0.00123	9.75	-0.02998	55	0.000417411	5.83333
-0.65897	60.4798	-0.04896	55.3333	-0.000610828	6.25	0.00118	9.83333	-0.02999	54.9167	0.000602305	5.91667
-0.65861	60.3964	-0.04862	55.25	-0.000397205	6.33333	0.00125	9.91667	-0.03	54.8333	0.000597239	6
-0.65832	60.3131	-0.0484	55.1667	-0.000336409	6.41667	0.00133	10	-0.03019	54.75	0.000611365	6.08333
-0.65798	60.2297	-0.04812	55.0833	-0.000447869	6.5	0.00133	10.0833	-0.03011	54.6667	0.000739276	6.16667
-0.65764	60.1463	-0.04794	55	-0.000501633	6.58333	0.00149	10.1667	-0.03016	54.5833	0.000676095	6.25
-0.65742	60.063	-0.04756	54.9167	-0.000364423	6.66667	0.00153	10.25	-0.03021	54.5	0.000728071	6.33333
-0.6572	59.9797	-0.04742	54.8333	-0.000475526	6.75	0.00153	10.3333	-0.03019	54.4167	0.000645876	6.41667
-0.65679	59.8963	-0.04717	54.75	-0.000319541	6.83333	0.00162	10.4167	-0.0302	54.3333	0.000755906	6.5
-0.65646	59.8129	-0.04697	54.6667	-0.000354588	6.91667	0.00185	10.5	-0.03036	54.25	0.000769615	6.58333
-0.65612	59.7296	-0.04674	54.5833	-0.000236869	7	0.0018	10.5833	-0.03044	54.1667	0.000763834	6.66667
-0.65592	59.6462	-0.04645	54.5	-0.000137985	7.08333	0.00191	10.6667	-0.03053	54.0833	0.000834525	6.75
-0.65566	59.5629	-0.04627	54.4167	-0.000134051	7.16667	0.00184	10.75	-0.03059	54	0.0011	6.83333
-0.65525	59.4795	-0.04618	54.3333	-0.000340343	7.25	0.00191	10.8333	-0.03059	53.9167	0.00101	6.91667
-0.65487	59.3962	-0.04596	54.25	-0.000356197	7.33333	0.00197	10.9167	-0.03069	53.8333	0.00099051	7
-0.65474	59.3128	-0.04561	54.1667	-0.000200033	7.41667	0.00203	11	-0.03086	53.75	0.001	7.08333
-0.65447	59.2295	-0.0456	54.0833	-0.000177383	7.5	0.00194	11.0833	-0.03077	53.6667	0.00104	7.16667
-0.65422	59.1461	-0.04539	54	-0.000135958	7.58333	0.00194	11.1667	-0.03082	53.5833	0.00122	7.25
-0.65389	59.0628	-0.04508	53.9167	-0.000209033	7.66667	0.002	11.25	-0.03092	53.5	0.00112	7.33333
-0.6536	58.9794	-0.04499	53.8333	-7.2062e-05	7.75	0.00202	11.3333	-0.03097	53.4167	0.00123	7.41667
-0.65321	58.896	-0.04478	53.75	-0.000125527	7.83333	0.00217	11.4167	-0.03115	53.3333	0.0013	7.5
-0.6529	58.8127	-0.04476	53.6667	-0.000140965	7.91667	0.00233	11.5	-0.03121	53.25	0.00122	7.58333
-0.65261	58.7293	-0.04468	53.5833	-0.000137389	8	0.00242	11.5833	-0.03124	53.1667	0.00125	7.66667
-0.65242	58.646	-0.04436	53.5	-0.000190794	8.08333	0.00246	11.6667	-0.03144	53.0833	0.00127	7.75
-0.65199	58.5626	-0.04422	53.4167	-0.000111341	8.16667	0.00246	11.75	-0.03143	53	0.00136	7.83333
-0.6514	58.4793	-0.0442	53.3333	-0.000126362	8.25	0.00247	11.8333	-0.03143	52.9167	0.00143	7.91667
-0.65108	58.3959	-0.04422	53.25	1.01328e-05	8.33333	0.00243	11.9167	-0.03158	52.8333	0.00142	8
-0.65084	58.3125	-0.04405	53.1667	1.30534e-05	8.41667	0.00245	12	-0.03163	52.75	0.00157	8.08333
-0.6506	58.2292	-0.044	53.0833	3.62396e-05	8.5	0.00255	12.0833	-0.03163	52.6667	0.0017	8.16667
-0.65026	58.1458	-0.04384	53	1.78814e-06	8.58333	0.00266	12.1667	-0.03157	52.5833	0.00177	8.25
-0.65004	58.0625	-0.04364	52.9167	-0.000184774	8.66667	0.00264	12.25	-0.03173	52.5	0.00186	8.33333
-0.64986	57.9792	-0.04342	52.8333	-0.000105321	8.75	0.00268	12.3333	-0.03187	52.4167	0.00197	8.41667
-0.64955	57.8958	-0.04339	52.75	-0.00012064	8.83333	0.00274	12.4167	-0.03219	52.3333	0.00189	8.5
-0.64929	57.8125	-0.0431	52.6667	-7.84397e-05	8.91667	0.0028	12.5	-0.03241	52.25	0.00196	8.58333
-0.64904	57.7291	-0.04283	52.5833	5.84722e-05	9	0.00294	12.5833	-0.03218	52.1667	0.00195	8.66667
-0.64861	57.6457	-0.04274	52.5	9.98378e-05	9.08333	0.00307	12.6667	-0.03223	52.0833	0.0021	8.75
-0.64841	57.5624	-0.04254	52.4167	-4.85182e-05	9.16667	0.00292	12.75	-0.03239	52	0.00226	8.83333
-0.6481	57.479	-0.04216	52.3333	-0.000139773	9.25	0.00289	12.8333	-0.03254	51.9167	0.00224	8.91667
-0.64797	57.3957	-0.04191	52.25	-2.92063e-06	9.33333	0.00294	12.9167	-0.0325	51.8333	0.00229	9
-0.64768	57.3124	-0.04187	52.1667	5.78165e-05	9.41667	0.00314	13	-0.0325	51.75	0.00231	9.08333
-0.64744	57.229	-0.04168	52.0833	2.36034e-05	9.5	0.00319	13.0833	-0.0326	51.6667	0.00224	9.16667
-0.64715	57.1457	-0.04153	52	-2.99215e-05	9.58333	0.00323	13.1667	-0.03269	51.5833	0.00245	9.25
-0.64691	57.0623	-0.04119	51.9167	-0.000121117	9.66667	0.00327	13.25	-0.03267	51.5	0.0025	9.33333
-0.64657	56.979	-0.04105	51.8333	-6.02603e-05	9.75	0.00331	13.3333	-0.03265	51.4167	0.00253	9.41667
-0.64628	56.8956	-0.04106	51.75	7.65324e-05	9.83333	0.00341	13.4167	-0.0327	51.3333	0.00259	9.5
-0.64606	56.8123	-0.04083	51.6667	0.000118315	9.91667	0.00339	13.5	-0.03276	51.25	0.00262	9.58333
-0.64588	56.7289	-0.04063	51.5833	0.000217199	10	0.00342	13.5833	-0.03289	51.1667	0.00269	9.66667
-0.64559	56.6456	-0.04043	51.5	0.000220954	10.0833	0.00346	13.6667	-0.03301	51.0833	0.00284	9.75
-0.64524	56.5622	-0.04025	51.4167	0.000129223	10.1667	0.00357	13.75	-0.03304	51	0.00289	9.83333
-0.64515	56.4789	-0.04014	51.3333	-0.000132322	10.25	0.00361	13.8333	-0.0332	50.9167	0.00292	9.91667
-0.64487	56.3955	-0.03998	51.25	8.03471e-05	10.3333	0.00375	13.9167	-0.03318	50.8333	0.00299	10
-0.64464	56.3122	-0.04003	51.1667	8.4281e-05	10.4167	0.00369	14	-0.03321	50.75	0.00312	10.0833
-0.64437	56.2288	-0.03982	51.0833	0.000240028	10.5	0.00362	14.0833	-0.03335	50.6667	0.00313	10.1667
-0.6442	56.1455	-0.03971	51	0.000205576	10.5833	0.00368	14.1667	-0.03347	50.5833	0.00317	10.25
-0.64384	56.0621	-0.03955	50.9167	0.000285387	10.6667	0.00387	14.25	-0.03342	50.5	0.00333	10.3333
-0.64356	55.9788	-0.03933	50.8333	0.000213742	10.75	0.00397	14.3333	-0.0335	50.4167	0.0034	10.4167
-0.64345	55.8954	-0.03929	50.75	0.000160396	10.8333	0.00389	14.4167	-0.03355	50.3333	0.00334	10.5
-0.64305	55.8121	-0.03915	50.6667	0.000183284	10.9167	0.0039	14.5	-0.03353	50.25	0.00336	10.5833
-0.64268	55.7287	-0.03895	50.5833	0.000281692	11	0.00386	14.5833	-0.03367	50.1667	0.00343	10.6667
-0.64258	55.6454	-0.03882	50.5	0.000304639	11.0833	0.00392	14.6667	-0.03383	50.0833	0.00346	10.75
-0.64231	55.562	-0.03868	50.4167	0.000498116	11.1667	0.00398	14.75	-0.03385	50	0.00351	10.8333
-0.64211	55.4787	-0.03877	50.3333	0.000369489	11.25	0.00391	14.8333	-0.03386	49.9167	0.00353	10.9167
-0.64183	55.3953	-0.03859	50.25	0.000468075	11.3333	0.00415	14.9167	-0.03402	49.8333	0.00362	11
-0.64172	55.312	-0.03841	50.1667	0.000358462	11.4167	0.00416	15	-0.03416	49.75	0.00363	11.0833
-0.64145	55.2286	-0.03825	50.0833	0.000419319	11.5	0.00414	15.0833	-0.03414	49.6667	0.00365	11.1667
-0.6411	55.1453	-0.03812	50	0.000347555	11.5833	0.00426	15.1667	-0.0343	49.5833	0.00374	11.25
-0.64079	55.0619	-0.03788	49.9167	0.00038904	11.6667	0.00433	15.25	-0.03428	49.5	0.00371	11.3333
-0.64056	54.9786	-0.03795	49.8333	0.000411332	11.75	0.00437	15.3333	-0.0344	49.4167	0.00395	11.4167
-0.64046	54.8952	-0.03797	49.75	0.000605047	11.8333	0.00445	15.4167	-0.03458	49.3333	0.004	11.5
-0.64014	54.8119	-0.03781	49.6667	0.000627995	11.9167	0.0044	15.5	-0.03445	49.25	0.00411	11.5833
-0.63988	54.7285	-0.03761	49.5833	0.000631988	12	0.0045	15.5833	-0.03445	49.1667	0.00413	11.6667
-0.63964	54.6452	-0.03761	49.5	0.000446498	12.0833	0.00444	15.6667	-0.03447	49.0833	0.00412	11.75
-0.63937	54.5618	-0.03745	49.4167	0.000620842	12.1667	0.00473	15.75	-0.03446	49	0.00421	11.8333
-0.6392	54.4785	-0.03752	49.3333	0.000757277	12.25	0.00484	15.8333	-0.03468	48.9167	0.00423	11.9167
-0.63904	54.3952	-0.03732	49.25	0.000534296	12.3333	0.00485	15.9167	-0.03475	48.8333	0.00437	12
-0.63876	54.3118	-0.03714	49.1667	0.000633001	12.4167	0.00487	16	-0.03487	48.75	0.00429	12.0833
-0.63845	54.2285	-0.0371	49.0833	0.000750244	12.5	0.00483	16.0833	-0.03489	48.6667	0.00438	12.1667
-0.6384	54.1451	-0.03696	49	0.000716865	12.5833	0.00484	16.1667	-0.03497	48.5833	0.00438	12.25
-0.63809	54.0618	-0.03679	48.9167	0.00060755	12.6667	0.00484	16.25	-0.03531	48.5	0.00441	12.3333
-0.63785	53.9784	-0.03674	48.8333	0.000819147	12.75	0.00501	16.3333	-0.03536	48.4167	0.00454	12.4167
-0.63772	53.8951	-0.03672	48.75	0.000822961	12.8333	0.00505	16.4167	-0.03533	48.3333	0.00452	12.5
-0.63743	53.8117	-0.03659	48.6667	0.000808179	12.9167	0.00504	16.5	-0.03545	48.25	0.00459	12.5833
-0.63719	53.7284	-0.03656	48.5833	0.000869036	13	0.00515	16.5833	-0.03541	48.1667	0.00473	12.6667
-0.6369	53.645	-0.03632	48.5	0.00094837	13.0833	0.00504	16.6667	-0.03554	48.0833	0.00477	12.75
-0.63668	53.5617	-0.03623	48.4167	0.00101	13.1667	0.00527	16.75	-0.03561	48	0.00478	12.8333
-0.63648	53.4783	-0.03598	48.3333	0.000956655	13.25	0.00531	16.8333	-0.03571	47.9167	0.00485	12.9167
-0.63626	53.395	-0.03603	48.25	0.000979364	13.3333	0.00539	16.9167	-0.03573	47.8333	0.00485	13
-0.63607	53.3117	-0.03601	48.1667	0.000945747	13.4167	0.00541	17	-0.03578	47.75	0.0049	13.0833
-0.6358	53.2283	-0.03605	48.0833	0.00108	13.5	0.0054	17.0833	-0.03587	47.6667	0.00492	13.1667
-0.63567	53.145	-0.03601	48	0.000916004	13.5833	0.0054	17.1667	-0.0359	47.5833	0.00518	13.25
-0.63522	53.0616	-0.03578	47.9167	0.00109	13.6667	0.0055	17.25	-0.0361	47.5	0.00515	13.3333
-0.63509	52.9783	-0.03576	47.8333	0.00104	13.75	0.00554	17.3333	-0.03617	47.4167	0.00519	13.4167
-0.63478	52.8949	-0.03569	47.75	0.0011	13.8333	0.00577	17.4167	-0.03624	47.3333	0.0053	13.5
-0.63448	52.8116	-0.03556	47.6667	0.0011	13.9167	0.00575	17.5	-0.03635	47.25	0.00531	13.5833
-0.63434	52.7282	-0.03558	47.5833	0.00107	14	0.00591	17.5833	-0.03643	47.1667	0.00546	13.6667
-0.63419	52.6449	-0.03541	47.5	0.00107	14.0833	0.00595	17.6667	-0.03652	47.0833	0.0054	13.75
-0.63391	52.5615	-0.03532	47.4167	0.00128	14.1667	0.00591	17.75	-0.03668	47	0.00552	13.8333
-0.6336	52.4782	-0.03527	47.3333	0.00135	14.25	0.00618	17.8333	-0.03679	46.9167	0.00563	13.9167
-0.63331	52.3948	-0.03523	47.25	0.00133	14.3333	0.00611	17.9167	-0.0367	46.8333	0.00568	14
-0.633	52.3115	-0.035	47.1667	0.00132	14.4167	0.00619	18	-0.03691	46.75	0.00574	14.0833
-0.63287	52.2281	-0.03507	47.0833	0.00143	14.5	0.00625	18.0833	-0.03708	46.6667	0.00564	14.1667
-0.6328	52.1448	-0.03485	47	0.00148	14.5833	0.00636	18.1667	-0.03711	46.5833	0.00577	14.25
-0.63243	52.0614	-0.03489	46.9167	0.00146	14.6667	0.00633	18.25	-0.03733	46.5	0.00589	14.3333
-0.63219	51.9781	-0.03476	46.8333	0.0015	14.75	0.00641	18.3333	-0.03752	46.4167	0.00589	14.4167
-0.63194	51.8947	-0.03458	46.75	0.00158	14.8333	0.00652	18.4167	-0.03743	46.3333	0.00607	14.5
-0.6319	51.8114	-0.03447	46.6667	0.00147	14.9167	0.00664	18.5	-0.0375	46.25	0.00611	14.5833
-0.63186	51.7281	-0.03443	46.5833	0.00165	15	0.00668	18.5833	-0.0377	46.1667	0.0061	14.6667
-0.63169	51.6447	-0.03434	46.5	0.00158	15.0833	0.00687	18.6667	-0.03788	46.0833	0.00614	14.75
-0.63161	51.5614	-0.03422	46.4167	0.00169	15.1667	0.00684	18.75	-0.03809	46	0.00619	14.8333
-0.63125	51.4781	-0.0342	46.3333	0.00162	15.25	0.00682	18.8333	-0.03822	45.9167	0.0063	14.9167
-0.63087	51.3947	-0.0342	46.25	0.00164	15.3333	0.00705	18.9167	-0.0382	45.8333	0.00641	15
-0.63038	51.3113	-0.03407	46.1667	0.00171	15.4167	0.00698	19	-0.03827	45.75	0.00648	15.0833
-0.62996	51.228	-0.03392	46.0833	0.00173	15.5	0.00711	19.0833	-0.03842	45.6667	0.00659	15.1667
-0.62994	51.1446	-0.03382	46	0.00171	15.5833	0.00719	19.1667	-0.03851	45.5833	0.00653	15.25
-0.6297	51.0613	-0.0339	45.9167	0.00176	15.6667	0.00716	19.25	-0.03865	45.5	0.00673	15.3333
-0.62944	50.9779	-0.03385	45.8333	0.00182	15.75	0.00742	19.3333	-0.03892	45.4167	0.00684	15.4167
-0.62931	50.8946	-0.03363	45.75	0.00176	15.8333	0.00743	19.4167	-0.03894	45.3333	0.00683	15.5
-0.62911	50.8112	-0.03347	45.6667	0.00177	15.9167	0.00756	19.5	-0.0391	45.25	0.00679	15.5833
-0.62893	50.7279	-0.03342	45.5833	0.00187	16	0.00757	19.5833	-0.03923	45.1667	0.00686	15.6667
-0.62872	50.6446	-0.03343	45.5	0.00187	16.0833	0.00781	19.6667	-0.03926	45.0833	0.00707	15.75
-0.62849	50.5612	-0.03331	45.4167	0.00195	16.1667	0.00776	19.75	-0.03935	45	0.0071	15.8333
-0.62821	50.4779	-0.03322	45.3333	0.00199	16.25	0.00784	19.8333	-0.03962	44.9167	0.00715	15.9167
-0.62815	50.3945	-0.03322	45.25	0.002	16.3333	0.00801	19.9167	-0.0398	44.8333	0.00736	16
-0.62788	50.3112	-0.03309	45.1667	0.00202	16.4167	0.00802	20	-0.03991	44.75	0.00731	16.0833
-0.6276	50.2278	-0.0332	45.0833	0.00214	16.5	0.00811	20.0833	-0.04011	44.6667	0.00731	16.1667
-0.62738	50.1445	-0.03305	45	0.00207	16.5833	0.00817	20.1667	-0.04042	44.5833	0.00729	16.25
-0.62729	50.0612	-0.03285	44.9167	0.00209	16.6667	0.00833	20.25	-0.04049	44.5	0.00751	16.3333
-0.62705	49.9778	-0.03273	44.8333	0.00213	16.75	0.00846	20.3333	-0.04051	44.4167	0.00764	16.4167
-0.62669	49.8944	-0.03265	44.75	0.00214	16.8333	0.00858	20.4167	-0.0407	44.3333	0.0078	16.5
-0.62666	49.8111	-0.03263	44.6667	0.00216	16.9167	0.00858	20.5	-0.04092	44.25	0.00785	16.5833
-0.62648	49.7278	-0.03262	44.5833	0.00213	17	0.00868	20.5833	-0.04103	44.1667	0.00787	16.6667
-0.62604	49.6444	-0.03247	44.5	0.00221	17.0833	0.00874	20.6667	-0.04117	44.0833	0.00792	16.75
-0.62588	49.5611	-0.03224	44.4167	0.00247	17.1667	0.00888	20.75	-0.04148	44	0.00809	16.8333
-0.62555	49.4777	-0.03234	44.3333	0.00242	17.25	0.00884	20.8333	-0.04155	43.9167	0.00821	16.9167
-0.62538	49.3944	-0.0322	44.25	0.00229	17.3333	0.00888	20.9167	-0.04161	43.8333	0.00817	17
-0.62516	49.311	-0.03205	44.1667	0.00234	17.4167	0.00906	21	-0.04174	43.75	0.00843	17.0833
-0.62496	49.2277	-0.0322	44.0833	0.00234	17.5	0.00919	21.0833	-0.04195	43.6667	0.00854	17.1667
-0.62472	49.1443	-0.03213	44	0.00231	17.5833	0.00929	21.1667	-0.04223	43.5833	0.00871	17.25
-0.62459	49.061	-0.03191	43.9167	0.00229	17.6667	0.0094	21.25	-0.04244	43.5	0.00868	17.3333
-0.6243	48.9776	-0.03178	43.8333	0.00232	17.75	0.00945	21.3333	-0.04255	43.4167	0.00883	17.4167
-0.62406	48.8943	-0.03182	43.75	0.00247	17.8333	0.00945	21.4167	-0.04268	43.3333	0.00894	17.5
-0.624	48.811	-0.03171	43.6667	0.00246	17.9167	0.00953	21.5	-0.04288	43.25	0.00893	17.5833
-0.6237	48.7276	-0.03162	43.5833	0.00241	18	0.00976	21.5833	-0.04302	43.1667	0.00902	17.6667
-0.62354	48.6443	-0.03169	43.5	0.00241	18.0833	0.00978	21.6667	-0.04328	43.0833	0.00915	17.75
-0.62326	48.5609	-0.03164	43.4167	0.00247	18.1667	0.00982	21.75	-0.0435	43	0.00935	17.8333
-0.62313	48.4776	-0.03151	43.3333	0.00255	18.25	0.00994	21.8333	-0.04366	42.9167	0.00926	17.9167
-0.62288	48.3942	-0.0314	43.25	0.00248	18.3333	0.01	21.9167	-0.04379	42.8333	0.00942	18
-0.62262	48.3109	-0.03127	43.1667	0.00264	18.4167	0.00998	22	-0.04402	42.75	0.00957	18.0833
-0.62249	48.2275	-0.03125	43.0833	0.00264	18.5	0.01023	22.0833	-0.04417	42.6667	0.00962	18.1667
-0.62234	48.1442	-0.03118	43	0.00264	18.5833	0.01024	22.1667	-0.04442	42.5833	0.0096	18.25
-0.62212	48.0609	-0.031	42.9167	0.00263	18.6667	0.01028	22.25	-0.04464	42.5	0.00971	18.3333
-0.62175	47.9775	-0.031	42.8333	0.00269	18.75	0.01041	22.3333	-0.04475	42.4167	0.00983	18.4167
-0.6216	47.8942	-0.03093	42.75	0.00266	18.8333	0.01053	22.4167	-0.04497	42.3333	0.00985	18.5
-0.62137	47.8108	-0.03107	42.6667	0.00285	18.9167	0.01048	22.5	-0.04519	42.25	0.01001	18.5833
-0.62109	47.7275	-0.03102	42.5833	0.00278	19	0.01065	22.5833	-0.04552	42.1667	0.01007	18.6667
-0.62082	47.6441	-0.03098	42.5	0.00277	19.0833	0.01051	22.6667	-0.0457	42.0833	0.01017	18.75
-0.62072	47.5608	-0.03089	42.4167	0.00266	19.1667	0.01068	22.75	-0.04612	42	0.01034	18.8333
-0.6205	47.4774	-0.03078	42.3333	0.00276	19.25	0.01094	22.8333	-0.04626	41.9167	0.01035	18.9167
-0.62019	47.3941	-0.0308	42.25	0.00284	19.3333	0.01093	22.9167	-0.04636	41.8333	0.01035	19
-0.61999	47.3107	-0.03075	42.1667	0.00282	19.4167	0.01095	23	-0.04661	41.75	0.01057	19.0833
-0.61987	47.2274	-0.03058	42.0833	0.00275	19.5	0.01105	23.0833	-0.04698	41.6667	0.01075	19.1667
-0.61963	47.144	-0.0306	42	0.00287	19.5833	0.01109	23.1667	-0.04736	41.5833	0.01088	19.25
-0.61943	47.0607	-0.03064	41.9167	0.00297	19.6667	0.01123	23.25	-0.04774	41.5	0.01101	19.3333
-0.61925	46.9774	-0.03037	41.8333	0.00295	19.75	0.01132	23.3333	-0.04785	41.4167	0.01089	19.4167
-0.61908	46.894	-0.03033	41.75	0.00307	19.8333	0.01137	23.4167	-0.04809	41.3333	0.01108	19.5
-0.6188	46.8107	-0.03031	41.6667	0.00306	19.9167	0.01133	23.5	-0.04836	41.25	0.01119	19.5833
-0.61867	46.7273	-0.0304	41.5833	0.00308	20	0.01149	23.5833	-0.04867	41.1667	0.01126	19.6667
-0.61845	46.644	-0.03031	41.5	0.00322	20.0833	0.01168	23.6667	-0.04902	41.0833	0.01148	19.75
-0.6183	46.5606	-0.0302	41.4167	0.00328	20.1667	0.01157	23.75	-0.04944	41	0.0116	19.8333
-0.6181	46.4773	-0.03015	41.3333	0.00334	20.25	0.01173	23.8333	-0.04977	40.9167	0.01184	19.9167
-0.61802	46.394	-0.03004	41.25	0.00325	20.3333	0.01179	23.9167	-0.05021	40.8333	0.01175	20
-0.61775	46.3106	-0.03006	41.1667	0.00327	20.4167	0.01187	24	-0.05039	40.75	0.01191	20.0833
-0.61751	46.2273	-0.03015	41.0833	0.0033	20.5	0.01196	24.0833	-0.05085	40.6667	0.01196	20.1667
-0.61734	46.1439	-0.03004	41	0.00339	20.5833	0.01204	24.1667	-0.05121	40.5833	0.01213	20.25
-0.61705	46.0606	-0.02993	40.9167	0.00342	20.6667	0.01216	24.25	-0.05172	40.5	0.01231	20.3333
-0.61684	45.9772	-0.02973	40.8333	0.00348	20.75	0.01224	24.3333	-0.05214	40.4167	0.01244	20.4167
-0.61662	45.8939	-0.02973	40.75	0.00356	20.8333	0.01243	24.4167	-0.05265	40.3333	0.01253	20.5
-0.61656	45.8106	-0.02973	40.6667	0.00347	20.9167	0.01253	24.5	-0.05311	40.25	0.01262	20.5833
-0.61625	45.7272	-0.02962	40.5833	0.00359	21	0.01268	24.5833	-0.05349	40.1667	0.01278	20.6667
-0.61605	45.6439	-0.02966	40.5	0.00359	21.0833	0.0128	24.6667	-0.05422	40.0833	0.01289	20.75
-0.61586	45.5605	-0.02959	40.4167	0.00384	21.1667	0.01284	24.75	-0.05463	40	0.01296	20.8333
-0.61563	45.4772	-0.0295	40.3333	0.00368	21.25	0.01288	24.8333	-0.05519	39.9167	0.01311	20.9167
-0.61537	45.3938	-0.02946	40.25	0.00379	21.3333	0.01296	24.9167	-0.0557	39.8333	0.01305	21
-0.61533	45.3105	-0.02944	40.1667	0.00398	21.4167	0.01315	25	-0.05638	39.75	0.01318	21.0833
-0.61523	45.2272	-0.02939	40.0833	0.00414	21.5	0.01344	25.0833	-0.05702	39.6667	0.01334	21.1667
-0.61499	45.1438	-0.0293	40	0.00401	21.5833	0.01331	25.1667	-0.05771	39.5833	0.01362	21.25
-0.61475	45.0605	-0.02925	39.9167	0.00404	21.6667	0.01348	25.25	-0.05839	39.5	0.0138	21.3333
-0.61457	44.9771	-0.02912	39.8333	0.0041	21.75	0.01366	25.3333	-0.05919	39.4167	0.01396	21.4167
-0.6142	44.8938	-0.02923	39.75	0.00397	21.8333	0.01368	25.4167	-0.06001	39.3333	0.01396	21.5
-0.61405	44.8104	-0.02916	39.6667	0.00405	21.9167	0.0138	25.5	-0.06092	39.25	0.0142	21.5833
-0.61389	44.7271	-0.02896	39.5833	0.0043	22	0.01387	25.5833	-0.06184	39.1667	0.0142	21.6667
-0.61357	44.6437	-0.02899	39.5	0.0043	22.0833	0.01395	25.6667	-0.06282	39.0833	0.01421	21.75
-0.61337	44.5604	-0.02881	39.4167	0.00423	22.1667	0.01416	25.75	-0.06385	39	0.01445	21.8333
-0.61322	44.477	-0.02887	39.3333	0.00429	22.25	0.01437	25.8333	-0.06501	38.9167	0.01454	21.9167
-0.61296	44.3937	-0.02881	39.25	0.00434	22.3333	0.01449	25.9167	-0.06624	38.8333	0.01465	22
-0.6129	44.3104	-0.02881	39.1667	0.00441	22.4167	0.01461	26	-0.06773	38.75	0.01481	22.0833
-0.61259	44.227	-0.02869	39.0833	0.00449	22.5	0.01476	26.0833	-0.06919	38.6667	0.01485	22.1667
-0.61246	44.1437	-0.0287	39	0.0045	22.5833	0.0148	26.1667	-0.07189	38.5833	0.01488	22.25
-0.61235	44.0603	-0.02854	38.9167	0.00465	22.6667	0.01492	26.25	-0.07762	38.5	0.01514	22.3333
-0.61209	43.977	-0.02856	38.8333	0.0046	22.75	0.01515	26.3333	-0.08548	38.4167	0.01517	22.4167
-0.61178	43.8936	-0.02836	38.75	0.00468	22.8333	0.01522	26.4167	-0.09299	38.3333	0.01539	22.5
-0.61163	43.8103	-0.02823	38.6667	0.00469	22.9167	0.01532	26.5	-0.09923	38.25	0.01563	22.5833
-0.61144	43.7269	-0.02816	38.5833	0.00477	23	0.01549	26.5833	-0.10446	38.1667	0.01554	22.6667
-0.61137	43.6436	-0.02816	38.5	0.00479	23.0833	0.01567	26.6667	-0.10884	38.0833	0.01579	22.75
-0.61113	43.5603	-0.02822	38.4167	0.00485	23.1667	0.01586	26.75	-0.11265	38	0.0159	22.8333
-0.61083	43.4769	-0.02818	38.3333	0.0048	23.25	0.01584	26.8333	-0.11581	37.9167	0.01599	22.9167
-0.61077	43.3936	-0.02804	38.25	0.00486	23.3333	0.01596	26.9167	-0.11863	37.8333	0.01621	23
-0.61068	43.3102	-0.028	38.1667	0.00485	23.4167	0.016	27	-0.12086	37.75	0.01632	23.0833
-0.61037	43.2269	-0.02784	38.0833	0.00495	23.5	0.01623	27.0833	-0.12291	37.6667	0.01648	23.1667
-0.61022	43.1436	-0.02789	38	0.00499	23.5833	0.01631	27.1667	-0.12479	37.5833	0.01652	23.25
-0.61	43.0602	-0.0278	37.9167	0.00501	23.6667	0.01648	27.25	-0.12636	37.5	0.01672	23.3333
-0.60972	42.9769	-0.02773	37.8333	0.00517	23.75	0.01658	27.3333	-0.12788	37.4167	0.01692	23.4167
-0.6097	42.8935	-0.02769	37.75	0.0051	23.8333	0.0164	27.4167	-0.12929	37.3333	0.01684	23.5
-0.60933	42.8102	-0.02759	37.6667	0.00505	23.9167	0.01667	27.5	-0.13024	37.25	0.01701	23.5833
-0.60922	42.7268	-0.02762	37.5833	0.00507	24	0.01699	27.5833	-0.13122	37.1667	0.0173	23.6667
-0.60909	42.6435	-0.0276	37.5	0.00507	24.0833	0.01721	27.6667	-0.13207	37.0833	0.01733	23.75
-0.60876	42.5601	-0.02751	37.4167	0.00523	24.1667	0.01735	27.75	-0.13272	37	0.01748	23.8333
-0.60855	42.4768	-0.02755	37.3333	0.00518	24.25	0.01748	27.8333	-0.1333	36.9167	0.01761	23.9167
-0.60848	42.3935	-0.02744	37.25	0.00533	24.3333	0.01758	27.9167	-0.13364	36.8333	0.01777	24
-0.60829	42.3101	-0.02744	37.1667	0.0053	24.4167	0.01759	28	-0.13402	36.75	0.01801	24.0833
-0.60801	42.2268	-0.02735	37.0833	0.00534	24.5	0.01772	28.0833	-0.13431	36.6667	0.01819	24.1667
-0.60788	42.1434	-0.02726	37	0.0054	24.5833	0.01782	28.1667	-0.13441	36.5833	0.01835	24.25
-0.60768	42.0601	-0.0273	36.9167	0.00548	24.6667	0.01816	28.25	-0.13451	36.5	0.01844	24.3333
-0.60742	41.9767	-0.02725	36.8333	0.00545	24.75	0.01816	28.3333	-0.13458	36.4167	0.01857	24.4167
-0.60731	41.8934	-0.02714	36.75	0.00547	24.8333	0.0183	28.4167	-0.13458	36.3333	0.01872	24.5
-0.60714	41.8101	-0.02716	36.6667	0.00555	24.9167	0.01845	28.5	-0.13456	36.25	0.01895	24.5833
-0.60683	41.7267	-0.02705	36.5833	0.00563	25	0.01857	28.5833	-0.1345	36.1667	0.01916	24.6667
-0.60682	41.6434	-0.02699	36.5	0.00555	25.0833	0.01861	28.6667	-0.13429	36.0833	0.01936	24.75
-0.60671	41.56	-0.02696	36.4167	0.00561	25.1667	0.01873	28.75	-0.13414	36	0.01959	24.8333
-0.60649	41.4767	-0.027	36.3333	0.00561	25.25	0.01901	28.8333	-0.13387	35.9167	0.0197	24.9167
-0.6063	41.3934	-0.02696	36.25	0.00578	25.3333	0.01918	28.9167	-0.13359	35.8333	0.01987	25
-0.60612	41.31	-0.02691	36.1667	0.00573	25.4167	0.01924	29	-0.13338	35.75	0.02005	25.0833
-0.60584	41.2267	-0.02673	36.0833	0.00598	25.5	0.01936	29.0833	-0.13296	35.6667	0.02029	25.1667
-0.60573	41.1433	-0.02662	36	0.00591	25.5833	0.0196	29.1667	-0.13261	35.5833	0.02049	25.25
-0.60554	41.06	-0.02676	35.9167	0.00601	25.6667	0.01976	29.25	-0.13226	35.5	0.02059	25.3333
-0.60525	40.9766	-0.02671	35.8333	0.00596	25.75	0.01991	29.3333	-0.13185	35.4167	0.02085	25.4167
-0.60497	40.8933	-0.02673	35.75	0.00595	25.8333	0.01983	29.4167	-0.13137	35.3333	0.02098	25.5
-0.60478	40.8099	-0.02662	35.6667	0.00603	25.9167	0.01996	29.5	-0.13097	35.25	0.02116	25.5833
-0.60465	40.7266	-0.02659	35.5833	0.00611	26	0.02032	29.5833	-0.13054	35.1667	0.0214	25.6667
-0.60445	40.6432	-0.02664	35.5	0.00618	26.0833	0.02043	29.6667	-0.1299	35.0833	0.02158	25.75
-0.60426	40.5599	-0.02662	35.4167	0.00645	26.1667	0.02057	29.75	-0.12948	35	0.02176	25.8333
-0.60397	40.4766	-0.02653	35.3333	0.00653	26.25	0.02076	29.8333	-0.12903	34.9167	0.02198	25.9167
-0.60378	40.3932	-0.02639	35.25	0.00655	26.3333	0.02088	29.9167	-0.12852	34.8333	0.02218	26
-0.60363	40.3099	-0.02634	35.1667	0.00652	26.4167	0.02114	30	-0.12785	34.75	0.02229	26.0833
-0.60354	40.2265	-0.02634	35.0833	0.00643	26.5	0.02126	30.0833	-0.12719	34.6667	0.02258	26.1667
-0.6033	40.1432	-0.02634	35	0.00655	26.5833	0.02137	30.1667	-0.1264	34.5833	0.02276	26.25
-0.60309	40.0598	-0.02619	34.9167	0.0067	26.6667	0.02149	30.25	-0.12576	34.5	0.02304	26.3333
-0.60283	39.9765	-0.0261	34.8333	0.00675	26.75	0.02159	30.3333	-0.12515	34.4167	0.02318	26.4167
-0.6027	39.8932	-0.02603	34.75	0.00679	26.8333	0.02191	30.4167	-0.12456	34.3333	0.02325	26.5
-0.6025	39.8098	-0.0259	34.6667	0.00685	26.9167	0.02186	30.5	-0.1237	34.25	0.02355	26.5833
-0.60222	39.7265	-0.02587	34.5833	0.00684	27	0.02216	30.5833	-0.12301	34.1667	0.02371	26.6667
-0.60205	39.6431	-0.02598	34.5	0.00693	27.0833	0.02231	30.6667	-0.12237	34.0833	0.02389	26.75
-0.60178	39.5598	-0.02583	34.4167	0.00685	27.1667	0.02248	30.75	-0.12149	34	0.02415	26.8333
-0.60168	39.4764	-0.02571	34.3333	0.00693	27.25	0.02273	30.8333	-0.12075	33.9167	0.02431	26.9167
-0.6014	39.3931	-0.02563	34.25	0.0071	27.3333	0.02273	30.9167	-0.11985	33.8333	0.0246	27
-0.60118	39.3097	-0.02575	34.1667	0.00725	27.4167	0.02291	31	-0.11897	33.75	0.02493	27.0833
-0.60105	39.2264	-0.0256	34.0833	0.00731	27.5	0.02319	31.0833	-0.11788	33.6667	0.02498	27.1667
-0.60101	39.1431	-0.02555	34	0.00724	27.5833	0.02343	31.1667	-0.11683	33.5833	0.02533	27.25
-0.6007	39.0597	-0.02544	33.9167	0.00729	27.6667	0.02359	31.25	-0.11578	33.5	0.02555	27.3333
-0.60046	38.9764	-0.02548	33.8333	0.00726	27.75	0.02368	31.3333	-0.11472	33.4167	0.02575	27.4167
-0.60032	38.893	-0.02544	33.75	0.0073	27.8333	0.02395	31.4167	-0.11347	33.3333	0.02599	27.5
-0.60005	38.8097	-0.02541	33.6667	0.00743	27.9167	0.02412	31.5	-0.1122	33.25	0.0261	27.5833
-0.59981	38.7263	-0.0255	33.5833	0.00762	28	0.02425	31.5833	-0.11083	33.1667	0.02631	27.6667
-0.59984	38.643	-0.02545	33.5	0.00772	28.0833	0.02444	31.6667	-0.10942	33.0833	0.02672	27.75
-0.59965	38.5597	-0.02528	33.4167	0.00769	28.1667	0.02443	31.75	-0.10826	33	0.02707	27.8333
-0.59932	38.4763	-0.02527	33.3333	0.00764	28.25	0.02468	31.8333	-0.10681	32.9167	0.02739	27.9167
-0.5991	38.393	-0.02519	33.25	0.00761	28.3333	0.02498	31.9167	-0.10537	32.8333	0.02754	28
-0.59913	38.3096	-0.02508	33.1667	0.0078	28.4167	0.02513	32	-0.10406	32.75	0.0277	28.0833
-0.59889	38.2263	-0.0251	33.0833	0.00793	28.5	0.02538	32.0833	-0.10285	32.6667	0.02801	28.1667
-0.59868	38.1429	-0.02496	33	0.00798	28.5833	0.02557	32.1667	-0.10167	32.5833	0.02812	28.25
-0.59853	38.0596	-0.02507	32.9167	0.00804	28.6667	0.02599	32.25	-0.10067	32.5	0.02838	28.3333
-0.59842	37.9763	-0.02498	32.8333	0.00819	28.75	0.02607	32.3333	-0.09938	32.4167	0.02859	28.4167
-0.59822	37.8929	-0.02489	32.75	0.00823	28.8333	0.02617	32.4167	-0.09836	32.3333	0.02888	28.5
-0.59814	37.8096	-0.0248	32.6667	0.00837	28.9167	0.02645	32.5	-0.09729	32.25	0.02921	28.5833
-0.59786	37.7262	-0.02484	32.5833	0.00824	29	0.02655	32.5833	-0.09635	32.1667	0.02947	28.6667
-0.59766	37.6429	-0.02469	32.5	0.00838	29.0833	0.02676	32.6667	-0.09539	32.0833	0.02967	28.75
-0.59751	37.5596	-0.02477	32.4167	0.0084	29.1667	0.02704	32.75	-0.09452	32	0.02996	28.8333
-0.59719	37.4762	-0.02471	32.3333	0.00856	29.25	0.02723	32.8333	-0.0937	31.9167	0.03025	28.9167
-0.59703	37.3929	-0.02462	32.25	0.00863	29.3333	0.02735	32.9167	-0.09284	31.8333	0.03049	29
-0.59682	37.3095	-0.02457	32.1667	0.00866	29.4167	0.02759	33	-0.09202	31.75	0.03083	29.0833
-0.59658	37.2262	-0.02448	32.0833	0.0087	29.5	0.02782	33.0833	-0.09124	31.6667	0.03127	29.1667
-0.59638	37.1428	-0.02437	32	0.00882	29.5833	0.02799	33.1667	-0.09048	31.5833	0.03153	29.25
-0.59613	37.0595	-0.02445	31.9167	0.00892	29.6667	0.02825	33.25	-0.08978	31.5	0.03191	29.3333
-0.59597	36.9761	-0.02439	31.8333	0.00887	29.75	0.02855	33.3333	-0.08898	31.4167	0.03215	29.4167
-0.59587	36.8928	-0.0243	31.75	0.00895	29.8333	0.0288	33.4167	-0.0882	31.3333	0.03257	29.5
-0.59567	36.8095	-0.02419	31.6667	0.00901	29.9167	0.02906	33.5	-0.08755	31.25	0.03312	29.5833
-0.59544	36.7261	-0.02412	31.5833	0.00914	30	0.02931	33.5833	-0.08677	31.1667	0.03368	29.6667
-0.59533	36.6428	-0.02407	31.5	0.00926	30.0833	0.02955	33.6667	-0.08619	31.0833	0.03416	29.75
-0.59522	36.5594	-0.02405	31.4167	0.00921	30.1667	0.02983	33.75	-0.08541	31	0.03436	29.8333
-0.59492	36.4761	-0.02402	31.3333	0.00931	30.25	0.03009	33.8333	-0.08485	30.9167	0.03476	29.9167
-0.59477	36.3927	-0.024	31.25	0.00942	30.3333	0.03034	33.9167	-0.08428	30.8333	0.035	30
-0.59458	36.3094	-0.024	31.1667	0.0095	30.4167	0.03053	34	-0.08353	30.75	0.03521	30.0833
-0.5944	36.2261	-0.02399	31.0833	0.00958	30.5	0.03088	34.0833	-0.08294	30.6667	0.03551	30.1667
-0.59419	36.1427	-0.02382	31	0.00968	30.5833	0.03125	34.1667	-0.0823	30.5833	0.03583	30.25
-0.59388	36.0594	-0.02384	30.9167	0.00976	30.6667	0.0315	34.25	-0.0816	30.5	0.03629	30.3333
-0.59367	35.976	-0.02401	30.8333	0.0098	30.75	0.03174	34.3333	-0.08113	30.4167	0.03662	30.4167
-0.59352	35.8927	-0.02379	30.75	0.00984	30.8333	0.03204	34.4167	-0.08074	30.3333	0.037	30.5
-0.59337	35.8093	-0.02363	30.6667	0.00994	30.9167	0.03256	34.5	-0.08001	30.25	0.03735	30.5833
-0.59311	35.726	-0.02368	30.5833	0.00996	31	0.03281	34.5833	-0.07949	30.1667	0.03786	30.6667
-0.59309	35.6427	-0.02374	30.5	0.00995	31.0833	0.03305	34.6667	-0.07904	30.0833	0.03811	30.75
-0.59289	35.5593	-0.02369	30.4167	0.01007	31.1667	0.03318	34.75	-0.07831	30	0.03853	30.8333
-0.59259	35.476	-0.02364	30.3333	0.01006	31.25	0.03363	34.8333	-0.07782	29.9167	0.03899	30.9167
-0.59246	35.3926	-0.02353	30.25	0.01017	31.3333	0.034	34.9167	-0.0773	29.8333	0.03937	31
-0.59224	35.3093	-0.02351	30.1667	0.01042	31.4167	0.03428	35	-0.07692	29.75	0.0398	31.0833
-0.59203	35.2259	-0.02346	30.0833	0.01028	31.5	0.03467	35.0833	-0.07634	29.6667	0.0403	31.1667
-0.59179	35.1426	-0.02339	30	0.01046	31.5833	0.03493	35.1667	-0.07593	29.5833	0.04059	31.25
-0.59162	35.0592	-0.02348	29.9167	0.01047	31.6667	0.03529	35.25	-0.07554	29.5	0.04106	31.3333
-0.59149	34.9759	-0.02341	29.8333	0.01048	31.75	0.03571	35.3333	-0.07499	29.4167	0.04159	31.4167
-0.59134	34.8926	-0.02335	29.75	0.01052	31.8333	0.03612	35.4167	-0.07454	29.3333	0.04214	31.5
-0.59112	34.8092	-0.02323	29.6667	0.01062	31.9167	0.03628	35.5	-0.074	29.25	0.04272	31.5833
-0.59089	34.7259	-0.02317	29.5833	0.01083	32	0.03672	35.5833	-0.07364	29.1667	0.04329	31.6667
-0.59082	34.6425	-0.02331	29.5	0.01081	32.0833	0.03702	35.6667	-0.07321	29.0833	0.04389	31.75
-0.59065	34.5592	-0.0231	29.4167	0.01078	32.1667	0.03757	35.75	-0.07278	29	0.04438	31.8333
-0.59053	34.4759	-0.02314	29.3333	0.01086	32.25	0.03791	35.8333	-0.07233	28.9167	0.04495	31.9167
-0.59035	34.3925	-0.02296	29.25	0.01107	32.3333	0.03835	35.9167	-0.07195	28.8333	0.04553	32
-0.59016	34.3092	-0.02307	29.1667	0.01122	32.4167	0.03885	36	-0.07142	28.75	0.04633	32.0833
-0.58996	34.2258	-0.02306	29.0833	0.01126	32.5	0.03924	36.0833	-0.07097	28.6667	0.04713	32.1667
-0.5899	34.1425	-0.02302	29	0.01136	32.5833	0.03961	36.1667	-0.07063	28.5833	0.0479	32.25
-0.5896	34.0591	-0.02304	28.9167	0.01139	32.6667	0.04002	36.25	-0.07025	28.5	0.04878	32.3333
-0.58954	33.9758	-0.02303	28.8333	0.01148	32.75	0.04039	36.3333	-0.06976	28.4167	0.04976	32.4167
-0.58935	33.8925	-0.02272	28.75	0.01147	32.8333	0.04085	36.4167	-0.06929	28.3333	0.05086	32.5
-0.58926	33.8091	-0.02274	28.6667	0.01166	32.9167	0.04113	36.5	-0.06903	28.25	0.0521	32.5833
-0.58896	33.7258	-0.02268	28.5833	0.01165	33	0.04163	36.5833	-0.06869	28.1667	0.05334	32.6667
-0.58883	33.6424	-0.02272	28.5	0.01167	33.0833	0.04208	36.6667	-0.0682	28.0833	0.05462	32.75
-0.5887	33.5591	-0.02274	28.4167	0.01175	33.1667	0.04246	36.75	-0.06793	28	0.05572	32.8333
-0.58842	33.4758	-0.02258	28.3333	0.01194	33.25	0.043	36.8333	-0.06768	27.9167	0.05679	32.9167
-0.58829	33.3924	-0.02245	28.25	0.01178	33.3333	0.04363	36.9167	-0.06703	27.8333	0.05767	33
-0.58819	33.3091	-0.0224	28.1667	0.01199	33.4167	0.04401	37	-0.06678	27.75	0.05834	33.0833
-0.58797	33.2257	-0.02248	28.0833	0.01196	33.5	0.04442	37.0833	-0.06636	27.6667	0.05909	33.1667
-0.58784	33.1424	-0.02244	28	0.01198	33.5833	0.04485	37.1667	-0.06578	27.5833	0.05969	33.25
-0.58754	33.0591	-0.02246	27.9167	0.01208	33.6667	0.04553	37.25	-0.06555	27.5	0.06021	33.3333
-0.58735	32.9757	-0.02232	27.8333	0.01231	33.75	0.04608	37.3333	-0.06511	27.4167	0.06061	33.4167
-0.58715	32.8924	-0.02226	27.75	0.01239	33.8333	0.04652	37.4167	-0.06481	27.3333	0.06114	33.5
-0.58692	32.809	-0.02221	27.6667	0.01239	33.9167	0.047	37.5	-0.06449	27.25	0.06166	33.5833
-0.58701	32.7257	-0.02208	27.5833	0.01262	34	0.04756	37.5833	-0.06413	27.1667	0.06217	33.6667
-0.58673	32.6423	-0.0221	27.5	0.01266	34.0833	0.04818	37.6667	-0.06378	27.0833	0.06266	33.75
-0.58653	32.559	-0.02207	27.4167	0.01274	34.1667	0.04879	37.75	-0.06341	27	0.06307	33.8333
-0.58638	32.4757	-0.02213	27.3333	0.0128	34.25	0.04928	37.8333	-0.06308	26.9167	0.06347	33.9167
-0.58619	32.3923	-0.02202	27.25	0.01306	34.3333	0.04973	37.9167	-0.06279	26.8333	0.06381	34
-0.586	32.309	-0.02195	27.1667	0.01314	34.4167	0.05046	38	-0.06236	26.75	0.06425	34.0833
-0.58594	32.2256	-0.02178	27.0833	0.01315	34.5	0.05109	38.0833	-0.06196	26.6667	0.06468	34.1667
-0.58567	32.1423	-0.02177	27	0.01328	34.5833	0.05173	38.1667	-0.06168	26.5833	0.06497	34.25
-0.58542	32.0589	-0.02177	26.9167	0.01338	34.6667	0.05244	38.25	-0.06132	26.5	0.06547	34.3333
-0.5854	31.9756	-0.02181	26.8333	0.01344	34.75	0.05321	38.3333	-0.06103	26.4167	0.06574	34.4167
-0.58512	31.8923	-0.02189	26.75	0.01369	34.8333	0.054	38.4167	-0.06078	26.3333	0.06597	34.5
-0.58488	31.8089	-0.0218	26.6667	0.01364	34.9167	0.05479	38.5	-0.06049	26.25	0.0662	34.5833
-0.58466	31.7256	-0.02156	26.5833	0.01381	35	0.05576	38.5833	-0.06024	26.1667	0.0668	34.6667
-0.58441	31.6422	-0.02162	26.5	0.01402	35.0833	0.05678	38.6667	-0.05994	26.0833	0.06718	34.75
-0.58436	31.5589	-0.02164	26.4167	0.01415	35.1667	0.05764	38.75	-0.05963	26	0.0675	34.8333
-0.58419	31.4756	-0.02151	26.3333	0.01417	35.25	0.0589	38.8333	-0.05927	25.9167	0.06783	34.9167
-0.58394	31.3922	-0.02149	26.25	0.01409	35.3333	0.06022	38.9167	-0.05907	25.8333	0.06809	35
-0.58385	31.3089	-0.02131	26.1667	0.0143	35.4167	0.06175	39	-0.05883	25.75	0.06845	35.0833
-0.58372	31.2255	-0.02135	26.0833	0.01437	35.5	0.06335	39.0833	-0.05856	25.6667	0.06859	35.1667
-0.58353	31.1422	-0.02122	26	0.01467	35.5833	0.06479	39.1667	-0.05812	25.5833	0.06899	35.25
-0.58332	31.0588	-0.02119	25.9167	0.01472	35.6667	0.06609	39.25	-0.05783	25.5	0.06933	35.3333
-0.58312	30.9755	-0.0211	25.8333	0.0148	35.75	0.06734	39.3333	-0.05749	25.4167	0.06964	35.4167
-0.58304	30.8922	-0.02119	25.75	0.01487	35.8333	0.06838	39.4167	-0.05752	25.3333	0.06998	35.5
-0.58284	30.8088	-0.02114	25.6667	0.01483	35.9167	0.06941	39.5	-0.05727	25.25	0.07014	35.5833
-0.5827	30.7255	-0.02103	25.5833	0.015	36	0.07023	39.5833	-0.05685	25.1667	0.07035	35.6667
-0.58246	30.6421	-0.02105	25.5	0.01508	36.0833	0.07096	39.6667	-0.05643	25.0833	0.07064	35.75
-0.58238	30.5588	-0.02106	25.4167	0.01534	36.1667	0.07167	39.75	-0.05629	25	0.07096	35.8333
-0.58229	30.4755	-0.02095	25.3333	0.01531	36.25	0.07229	39.8333	-0.05608	24.9167	0.0713	35.9167
-0.5821	30.3921	-0.02097	25.25	0.01551	36.3333	0.07293	39.9167	-0.05577	24.8333	0.07138	36
-0.58182	30.3088	-0.02081	25.1667	0.01561	36.4167	0.07357	40	-0.05547	24.75	0.07138	36.0833
-0.5816	30.2254	-0.02081	25.0833	0.01576	36.5	0.07399	40.0833	-0.05535	24.6667	0.07143	36.1667
-0.58137	30.1421	-0.02068	25	0.01579	36.5833	0.07465	40.1667	-0.05508	24.5833	0.07144	36.25
-0.58117	30.0587	-0.02067	24.9167	0.01583	36.6667	0.0752	40.25	-0.05475	24.5	0.07118	36.3333
-0.581	29.9754	-0.02059	24.8333	0.01587	36.75	0.07547	40.3333	-0.05456	24.4167	0.07095	36.4167
-0.58092	29.8921	-0.02043	24.75	0.01597	36.8333	0.07591	40.4167	-0.05429	24.3333	0.07066	36.5
-0.58073	29.8087	-0.02047	24.6667	0.01616	36.9167	0.07648	40.5	-0.05404	24.25	0.07032	36.5833
-0.58049	29.7254	-0.02057	24.5833	0.01642	37	0.0769	40.5833	-0.05392	24.1667	0.06984	36.6667
-0.58023	29.642	-0.02049	24.5	0.01652	37.0833	0.0773	40.6667	-0.05387	24.0833	0.0692	36.75
-0.5801	29.5587	-0.02044	24.4167	0.01669	37.1667	0.0776	40.75	-0.05373	24	0.06836	36.8333
-0.58008	29.4754	-0.02043	24.3333	0.01673	37.25	0.07796	40.8333	-0.05357	23.9167	0.06753	36.9167
-0.57989	29.392	-0.02034	24.25	0.01666	37.3333	0.07844	40.9167	-0.0533	23.8333	0.06641	37
-0.57972	29.3087	-0.0203	24.1667	0.01676	37.4167	0.07886	41	-0.05309	23.75	0.06508	37.0833
-0.57962	29.2253	-0.02045	24.0833	0.01693	37.5	0.07923	41.0833	-0.05276	23.6667	0.06352	37.1667
-0.57947	29.142	-0.02027	24	0.01705	37.5833	0.07945	41.1667	-0.05264	23.5833	0.06177	37.25
-0.57921	29.0586	-0.02011	23.9167	0.01722	37.6667	0.07976	41.25	-0.05226	23.5	0.05976	37.3333
-0.57899	28.9753	-0.02035	23.8333	0.01732	37.75	0.08009	41.3333	-0.05207	23.4167	0.05766	37.4167
-0.57876	28.892	-0.02013	23.75	0.01749	37.8333	0.08055	41.4167	-0.05181	23.3333	0.05549	37.5
-0.57869	28.8086	-0.02021	23.6667	0.01767	37.9167	0.08068	41.5	-0.05158	23.25	0.0531	37.5833
-0.57853	28.7253	-0.02015	23.5833	0.01788	38	0.0809	41.5833	-0.0514	23.1667	0.05058	37.6667
-0.57822	28.6419	-0.02021	23.5	0.01791	38.0833	0.08117	41.6667	-0.05104	23.0833	0.04803	37.75
-0.57833	28.5586	-0.02033	23.4167	0.01797	38.1667	0.08141	41.75	-0.05072	23	0.04564	37.8333
-0.57803	28.4753	-0.02028	23.3333	0.01801	38.25	0.08151	41.8333	-0.05065	22.9167	0.04329	37.9167
-0.57777	28.3919	-0.02052	23.25	0.01807	38.3333	0.08162	41.9167	-0.05047	22.8333	0.04107	38
-0.57758	28.3086	-0.02056	23.1667	0.01813	38.4167	0.08179	42	-0.05019	22.75	0.03903	38.0833
-0.57739	28.2252	-0.02036	23.0833	0.01843	38.5	0.0817	42.0833	-0.05005	22.6667	0.03723	38.1667
-0.57735	28.1419	-0.02029	23	0.01853	38.5833	0.08167	42.1667	-0.04991	22.5833	0.03568	38.25
-0.57716	28.0585	-0.02009	22.9167	0.01855	38.6667	0.08124	42.25	-0.04956	22.5	0.03406	38.3333
-0.57707	27.9752	-0.02001	22.8333	0.0187	38.75	0.08106	42.3333	-0.04925	22.4167	0.03275	38.4167
-0.57699	27.8919	-0.01994	22.75	0.01869	38.8333	0.08078	42.4167	-0.04913	22.3333	0.03148	38.5
-0.57658	27.8085	-0.02008	22.6667	0.01884	38.9167	0.08022	42.5	-0.04903	22.25	0.0302	38.5833
-0.57645	27.7252	-0.01999	22.5833	0.01899	39	0.07943	42.5833	-0.04895	22.1667	0.029	38.6667
-0.57626	27.6418	-0.01993	22.5	0.01911	39.0833	0.07851	42.6667	-0.04882	22.0833	0.02784	38.75
-0.57618	27.5585	-0.01981	22.4167	0.01926	39.1667	0.07743	42.75	-0.04857	22	0.02693	38.8333
-0.57598	27.4752	-0.01979	22.3333	0.0193	39.25	0.07624	42.8333	-0.04836	21.9167	0.02597	38.9167
-0.57577	27.3918	-0.01974	22.25	0.01946	39.3333	0.07462	42.9167	-0.0482	21.8333	0.02491	39
-0.57566	27.3085	-0.01954	22.1667	0.01964	39.4167	0.07276	43	-0.04813	21.75	0.02415	39.0833
-0.57551	27.2251	-0.01945	22.0833	0.01967	39.5	0.07058	43.0833	-0.04796	21.6667	0.02329	39.1667
-0.57523	27.1418	-0.01938	22	0.01982	39.5833	0.06836	43.1667	-0.04778	21.5833	0.02266	39.25
-0.57506	27.0584	-0.01938	21.9167	0.02003	39.6667	0.06564	43.25	-0.04753	21.5	0.0221	39.3333
-0.57503	26.9751	-0.01949	21.8333	0.02007	39.75	0.06292	43.3333	-0.04727	21.4167	0.02146	39.4167
-0.57477	26.8918	-0.01939	21.75	0.02018	39.8333	0.05998	43.4167	-0.04695	21.3333	0.02083	39.5
-0.57451	26.8084	-0.01931	21.6667	0.02041	39.9167	0.05691	43.5	-0.04666	21.25	0.02025	39.5833
-0.5744	26.7251	-0.01924	21.5833	0.02054	40	0.05394	43.5833	-0.0465	21.1667	0.01958	39.6667
-0.57428	26.6417	-0.01917	21.5	0.02064	40.0833	0.05117	43.6667	-0.0463	21.0833	0.01912	39.75
-0.57417	26.5584	-0.01908	21.4167	0.02068	40.1667	0.04845	43.75	-0.04611	21	0.01853	39.8333
-0.57391	26.4751	-0.0192	21.3333	0.02082	40.25	0.04616	43.8333	-0.04591	20.9167	0.01804	39.9167
-0.57377	26.3917	-0.01901	21.25	0.02108	40.3333	0.044	43.9167	-0.04557	20.8333	0.01751	40
-0.57348	26.3084	-0.01898	21.1667	0.02126	40.4167	0.04194	44	-0.04537	20.75	0.01719	40.0833
-0.57323	26.225	-0.01893	21.0833	0.02136	40.5	0.0401	44.0833	-0.04499	20.6667	0.01679	40.1667
-0.57323	26.1417	-0.01895	21	0.02148	40.5833	0.03833	44.1667	-0.04492	20.5833	0.01648	40.25
-0.57295	26.0583	-0.0189	20.9167	0.02166	40.6667	0.03668	44.25	-0.04476	20.5	0.01601	40.3333
-0.57278	25.975	-0.01884	20.8333	0.02187	40.75	0.03515	44.3333	-0.04442	20.4167	0.01567	40.4167
-0.5725	25.8916	-0.01876	20.75	0.02193	40.8333	0.03372	44.4167	-0.04426	20.3333	0.01516	40.5
-0.5724	25.8083	-0.01861	20.6667	0.02205	40.9167	0.0325	44.5	-0.04414	20.25	0.01482	40.5833
-0.57229	25.725	-0.01859	20.5833	0.02236	41	0.03125	44.5833	-0.04411	20.1667	0.01442	40.6667
-0.57203	25.6416	-0.0186	20.5	0.02249	41.0833	0.03025	44.6667	-0.04386	20.0833	0.01415	40.75
-0.57184	25.5583	-0.01877	20.4167	0.02268	41.1667	0.02918	44.75	-0.04358	20	0.01387	40.8333
-0.5717	25.4749	-0.01857	20.3333	0.02289	41.25	0.02816	44.8333	-0.04352	19.9167	0.0135	40.9167
-0.57154	25.3916	-0.01842	20.25	0.02311	41.3333	0.02732	44.9167	-0.04317	19.8333	0.0132	41
-0.57137	25.3083	-0.01844	20.1667	0.02319	41.4167	0.02642	45	-0.04301	19.75	0.01295	41.0833
-0.57131	25.2249	-0.01839	20.0833	0.02332	41.5	0.02551	45.0833	-0.04282	19.6667	0.01257	41.1667
-0.57108	25.1416	-0.01817	20	0.02342	41.5833	0.02471	45.1667	-0.04266	19.5833	0.01241	41.25
-0.57082	25.0582	-0.01801	19.9167	0.02357	41.6667	0.02396	45.25	-0.0425	19.5	0.01201	41.3333
-0.57061	24.9749	-0.01818	19.8333	0.02389	41.75	0.02322	45.3333	-0.04228	19.4167	0.01176	41.4167
-0.57057	24.8916	-0.01814	19.75	0.02416	41.8333	0.02254	45.4167	-0.04209	19.3333	0.01166	41.5
-0.57029	24.8082	-0.01803	19.6667	0.02437	41.9167	0.02187	45.5	-0.04176	19.25	0.01142	41.5833
-0.57014	24.7249	-0.01798	19.5833	0.02445	42	0.02138	45.5833	-0.0416	19.1667	0.01123	41.6667
-0.56984	24.6415	-0.01791	19.5	0.02467	42.0833	0.02087	45.6667	-0.04149	19.0833	0.01108	41.75
-0.56956	24.5582	-0.01778	19.4167	0.02477	42.1667	0.02029	45.75	-0.04117	19	0.01087	41.8333
-0.56959	24.4748	-0.01782	19.3333	0.0249	42.25	0.01987	45.8333	-0.04099	18.9167	0.01067	41.9167
-0.56935	24.3915	-0.01783	19.25	0.0252	42.3333	0.01932	45.9167	-0.04081	18.8333	0.01049	42
-0.56918	24.3081	-0.01781	19.1667	0.02535	42.4167	0.01883	46	-0.04076	18.75	0.01021	42.0833
-0.56894	24.2248	-0.0177	19.0833	0.02548	42.5	0.01839	46.0833	-0.0406	18.6667	0.01005	42.1667
-0.56871	24.1415	-0.01782	19	0.0256	42.5833	0.01801	46.1667	-0.04039	18.5833	0.00989	42.25
-0.56859	24.0581	-0.01756	18.9167	0.02579	42.6667	0.01761	46.25	-0.0401	18.5	0.00964	42.3333
-0.56839	23.9748	-0.01749	18.8333	0.02597	42.75	0.01721	46.3333	-0.0399	18.4167	0.00944	42.4167
-0.56811	23.8914	-0.01755	18.75	0.02621	42.8333	0.01679	46.4167	-0.03976	18.3333	0.00939	42.5
-0.56805	23.8081	-0.01761	18.6667	0.02642	42.9167	0.01635	46.5	-0.03966	18.25	0.00921	42.5833
-0.56782	23.7247	-0.01756	18.5833	0.02673	43	0.0162	46.5833	-0.03948	18.1667	0.00905	42.6667
-0.56758	23.6414	-0.01764	18.5	0.02681	43.0833	0.01594	46.6667	-0.03926	18.0833	0.00886	42.75
-0.5675	23.5581	-0.01749	18.4167	0.027	43.1667	0.01547	46.75	-0.03905	18	0.0087	42.8333
-0.56746	23.4747	-0.01738	18.3333	0.02724	43.25	0.01521	46.8333	-0.03883	17.9167	0.0085	42.9167
-0.56716	23.3914	-0.01737	18.25	0.02732	43.3333	0.01487	46.9167	-0.03884	17.8333	0.00824	43
-0.56701	23.308	-0.01735	18.1667	0.02765	43.4167	0.01454	47	-0.03851	17.75	0.00822	43.0833
-0.56682	23.2247	-0.01732	18.0833	0.02797	43.5	0.01437	47.0833	-0.03835	17.6667	0.00804	43.1667
-0.56676	23.1414	-0.01717	18	0.02804	43.5833	0.01412	47.1667	-0.03813	17.5833	0.00796	43.25
-0.56657	23.058	-0.01721	17.9167	0.02838	43.6667	0.0139	47.25	-0.03788	17.5	0.00783	43.3333
-0.56655	22.9747	-0.01718	17.8333	0.0286	43.75	0.01353	47.3333	-0.03779	17.4167	0.00768	43.4167
-0.56627	22.8913	-0.01716	17.75	0.02889	43.8333	0.01326	47.4167	-0.03775	17.3333	0.0075	43.5
-0.56606	22.808	-0.01707	17.6667	0.02897	43.9167	0.01307	47.5	-0.03759	17.25	0.00745	43.5833
-0.56589	22.7247	-0.01702	17.5833	0.0293	44	0.01303	47.5833	-0.03748	17.1667	0.00738	43.6667
-0.56565	22.6413	-0.01706	17.5	0.02945	44.0833	0.01265	47.6667	-0.03734	17.0833	0.0072	43.75
-0.56553	22.558	-0.01701	17.4167	0.02957	44.1667	0.01256	47.75	-0.03713	17	0.00713	43.8333
-0.56523	22.4746	-0.01694	17.3333	0.02983	44.25	0.01232	47.8333	-0.03706	16.9167	0.00687	43.9167
-0.56525	22.3913	-0.01679	17.25	0.03007	44.3333	0.0121	47.9167	-0.03688	16.8333	0.00671	44
-0.5653	22.308	-0.01685	17.1667	0.03035	44.4167	0.01183	48	-0.0367	16.75	0.00653	44.0833
-0.56498	22.2246	-0.01684	17.0833	0.03073	44.5	0.01154	48.0833	-0.03643	16.6667	0.0065	44.1667
-0.56463	22.1413	-0.01686	17	0.03103	44.5833	0.01151	48.1667	-0.03631	16.5833	0.00632	44.25
-0.5642	22.0579	-0.01698	16.9167	0.0312	44.6667	0.01128	48.25	-0.0362	16.5	0.00618	44.3333
-0.56431	21.9746	-0.01689	16.8333	0.03153	44.75	0.01108	48.3333	-0.03605	16.4167	0.00621	44.4167
-0.56428	21.8913	-0.01691	16.75	0.03175	44.8333	0.01104	48.4167	-0.03587	16.3333	0.00614	44.5
-0.56426	21.8079	-0.01688	16.6667	0.03204	44.9167	0.01083	48.5	-0.03571	16.25	0.00605	44.5833
-0.56406	21.7246	-0.01681	16.5833	0.03236	45	0.01072	48.5833	-0.03541	16.1667	0.00586	44.6667
-0.56388	21.6412	-0.01668	16.5	0.03253	45.0833	0.01056	48.6667	-0.03533	16.0833	0.00579	44.75
-0.5637	21.5579	-0.01657	16.4167	0.0328	45.1667	0.01039	48.75	-0.03528	16	0.0057	44.8333
-0.56347	21.4745	-0.01644	16.3333	0.03321	45.25	0.01019	48.8333	-0.03505	15.9167	0.00551	44.9167
-0.56337	21.3912	-0.01637	16.25	0.03339	45.3333	0.00997	48.9167	-0.03489	15.8333	0.00535	45
-0.56337	21.3079	-0.01632	16.1667	0.03361	45.4167	0.00999	49	-0.03469	15.75	0.00521	45.0833
-0.5632	21.2245	-0.0164	16.0833	0.03387	45.5	0.00975	49.0833	-0.03456	15.6667	0.00504	45.1667
-0.56286	21.1412	-0.01638	16	0.03424	45.5833	0.00968	49.1667	-0.03463	15.5833	0.0051	45.25
-0.56269	21.0578	-0.01622	15.9167	0.03457	45.6667	0.00955	49.25	-0.03453	15.5	0.00497	45.3333
-0.56263	20.9745	-0.0163	15.8333	0.03486	45.75	0.00938	49.3333	-0.03446	15.4167	0.00496	45.4167
-0.56256	20.8912	-0.01621	15.75	0.03516	45.8333	0.00927	49.4167	-0.03432	15.3333	0.00477	45.5
-0.56285	20.8079	-0.01597	15.6667	0.03545	45.9167	0.00918	49.5	-0.03414	15.25	0.00472	45.5833
-0.56283	20.7246	-0.01593	15.5833	0.03562	46	0.00907	49.5833	-0.03398	15.1667	0.00461	45.6667
-0.56233	20.6412	-0.01601	15.5	0.03592	46.0833	0.00889	49.6667	-0.03388	15.0833	0.00464	45.75
-0.56195	20.5578	-0.01587	15.4167	0.0363	46.1667	0.00885	49.75	-0.0336	15	0.00446	45.8333
-0.56172	20.4745	-0.01565	15.3333	0.03663	46.25	0.00872	49.8333	-0.03361	14.9167	0.00438	45.9167
-0.5614	20.3911	-0.01573	15.25	0.03694	46.3333	0.00857	49.9167	-0.03349	14.8333	0.00438	46
-0.5611	20.3078	-0.0158	15.1667	0.0372	46.4167	0.00836	50	-0.03333	14.75	0.00439	46.0833
-0.56097	20.2244	-0.01577	15.0833	0.0376	46.5	0.0083	50.0833	-0.0332	14.6667	0.00434	46.1667
-0.56063	20.1411	-0.01578	15	0.03802	46.5833	0.00819	50.1667	-0.03306	14.5833	0.00423	46.25
-0.56052	20.0577	-0.01574	14.9167	0.03833	46.6667	0.00804	50.25	-0.03296	14.5	0.00424	46.3333
-0.56033	19.9744	-0.01567	14.8333	0.03863	46.75	0.00793	50.3333	-0.0328	14.4167	0.00414	46.4167
-0.5601	19.891	-0.0156	14.75	0.03916	46.8333	0.00775	50.4167	-0.03268	14.3333	0.00412	46.5
-0.56002	19.8077	-0.01553	14.6667	0.0395	46.9167	0.00782	50.5	-0.03246	14.25	0.004	46.5833
-0.56015	19.7244	-0.01536	14.5833	0.03992	47	0.00782	50.5833	-0.03217	14.1667	0.00372	46.6667
-0.56019	19.6411	-0.01546	14.5	0.04007	47.0833	0.00764	50.6667	-0.03206	14.0833	0.00376	46.75
-0.55983	19.5577	-0.01547	14.4167	0.04046	47.1667	0.00749	50.75	-0.03188	14	0.00378	46.8333
-0.55943	19.4744	-0.01538	14.3333	0.04086	47.25	0.00747	50.8333	-0.03184	13.9167	0.00368	46.9167
-0.55906	19.391	-0.01527	14.25	0.04131	47.3333	0.00743	50.9167	-0.03177	13.8333	0.00356	47
-0.55892	19.3077	-0.01512	14.1667	0.04164	47.4167	0.00734	51	-0.03148	13.75	0.00356	47.0833
-0.55881	19.2243	-0.01507	14.0833	0.04206	47.5	0.00727	51.0833	-0.03143	13.6667	0.00352	47.1667
-0.55877	19.141	-0.01515	14	0.04255	47.5833	0.00719	51.1667	-0.0311	13.5833	0.00352	47.25
-0.55845	19.0576	-0.01512	13.9167	0.0431	47.6667	0.00708	51.25	-0.03101	13.5	0.0036	47.3333
-0.55828	18.9743	-0.01493	13.8333	0.04354	47.75	0.00705	51.3333	-0.03093	13.4167	0.00344	47.4167
-0.55813	18.891	-0.01495	13.75	0.04388	47.8333	0.00695	51.4167	-0.03077	13.3333	0.00339	47.5
-0.55803	18.8076	-0.0149	13.6667	0.04437	47.9167	0.00701	51.5	-0.03049	13.25	0.00334	47.5833
-0.55784	18.7243	-0.01479	13.5833	0.04492	48	0.00681	51.5833	-0.03039	13.1667	0.00328	47.6667
-0.55756	18.6409	-0.01485	13.5	0.04545	48.0833	0.00675	51.6667	-0.03026	13.0833	0.00316	47.75
-0.55737	18.5576	-0.01473	13.4167	0.04595	48.1667	0.00657	51.75	-0.03008	13	0.00309	47.8333
-0.5571	18.4742	-0.01471	13.3333	0.04643	48.25	0.00648	51.8333	-0.02996	12.9167	0.00315	47.9167
-0.55693	18.3909	-0.01468	13.25	0.0471	48.3333	0.00642	51.9167	-0.02988	12.8333	0.00308	48
-0.55682	18.3075	-0.01468	13.1667	0.04759	48.4167	0.0064	52	-0.02983	12.75	0.00305	48.0833
-0.55655	18.2242	-0.01482	13.0833	0.04806	48.5	0.00631	52.0833	-0.02959	12.6667	0.00295	48.1667
-0.55646	18.1409	-0.01464	13	0.04857	48.5833	0.00619	52.1667	-0.02956	12.5833	0.00274	48.25
-0.55632	18.0575	-0.0146	12.9167	0.0492	48.6667	0.00617	52.25	-0.02934	12.5	0.0028	48.3333
-0.55615	17.9742	-0.01445	12.8333	0.0498	48.75	0.00593	52.3333	-0.02934	12.4167	0.00284	48.4167
-0.55595	17.8908	-0.01457	12.75	0.0505	48.8333	0.006	52.4167	-0.02912	12.3333	0.00272	48.5
-0.55574	17.8075	-0.01454	12.6667	0.05112	48.9167	0.00582	52.5	-0.02899	12.25	0.00268	48.5833
-0.55555	17.7241	-0.01443	12.5833	0.05188	49	0.00577	52.5833	-0.0287	12.1667	0.00257	48.6667
-0.55541	17.6408	-0.01421	12.5	0.05272	49.0833	0.00582	52.6667	-0.0286	12.0833	0.00253	48.75
-0.55519	17.5575	-0.01425	12.4167	0.05332	49.1667	0.00564	52.75	-0.02843	12	0.00241	48.8333
-0.55515	17.4741	-0.01431	12.3333	0.05404	49.25	0.00564	52.8333	-0.02839	11.9167	0.00236	48.9167
-0.55498	17.3908	-0.01424	12.25	0.05464	49.3333	0.0056	52.9167	-0.02819	11.8333	0.00242	49
-0.55488	17.3075	-0.01425	12.1667	0.05558	49.4167	0.00544	53	-0.02803	11.75	0.00237	49.0833
-0.5546	17.2241	-0.0141	12.0833	0.05634	49.5	0.00546	53.0833	-0.02804	11.6667	0.00227	49.1667
-0.55452	17.1408	-0.01408	12	0.05718	49.5833	0.00535	53.1667	-0.02776	11.5833	0.00229	49.25
-0.55427	17.0574	-0.01399	11.9167	0.058	49.6667	0.00526	53.25	-0.02758	11.5	0.00216	49.3333
-0.55404	16.9741	-0.01398	11.8333	0.05886	49.75	0.00527	53.3333	-0.02751	11.4167	0.00211	49.4167
-0.55406	16.8908	-0.01398	11.75	0.05983	49.8333	0.0052	53.4167	-0.02747	11.3333	0.00197	49.5
-0.55376	16.8074	-0.01399	11.6667	0.06091	49.9167	0.00525	53.5	-0.02736	11.25	0.00191	49.5833
-0.55364	16.7241	-0.01388	11.5833	0.06185	50	0.00516	53.5833	-0.02726	11.1667	0.00191	49.6667
-0.55347	16.6407	-0.0139	11.5	0.06286	50.0833	0.00502	53.6667	-0.02708	11.0833	0.00194	49.75
-0.55315	16.5574	-0.01383	11.4167	0.0639	50.1667	0.00489	53.75	-0.02693	11	0.00192	49.8333
-0.55283	16.474	-0.01384	11.3333	0.06532	50.25	0.00484	53.8333	-0.02687	10.9167	0.002	49.9167
-0.55271	16.3907	-0.01375	11.25	0.06681	50.3333	0.00486	53.9167	-0.02669	10.8333	0.00242	50
-0.55262	16.3073	-0.01368	11.1667	0.0688	50.4167	0.00482	54	-0.02664	10.75	0.00248	50.0833
-0.55239	16.224	-0.0137	11.0833	0.07117	50.5	0.0047	54.0833	-0.02646	10.6667	0.0025	50.1667
-0.55218	16.1406	-0.01357	11	0.07364	50.5833	0.00462	54.1667	-0.02635	10.5833	0.00255	50.25
-0.55207	16.0573	-0.01352	10.9167	0.07601	50.6667	0.00453	54.25	-0.02636	10.5	0.00254	50.3333
-0.55178	15.974	-0.01349	10.8333	0.07818	50.75	0.00453	54.3333	-0.02626	10.4167	0.00238	50.4167
-0.55161	15.8906	-0.01355	10.75	0.08049	50.8333	0.00467	54.4167	-0.02598	10.3333	0.00239	50.5
-0.55148	15.8073	-0.01352	10.6667	0.08303	50.9167	0.00471	54.5	-0.02599	10.25	0.00239	50.5833
-0.55138	15.7239	-0.01346	10.5833	0.08524	51	0.00464	54.5833	-0.02608	10.1667	0.00245	50.6667
-0.55125	15.6406	-0.01347	10.5	0.08701	51.0833	0.00435	54.6667	-0.02594	10.0833	0.00234	50.75
-0.55111	15.5573	-0.01325	10.4167	0.08842	51.1667	0.00437	54.75	-0.02572	10	0.00204	50.8333
-0.55077	15.4739	-0.01336	10.3333	0.08979	51.25	0.00439	54.8333	-0.02557	9.91667	0.00213	50.9167
-0.55051	15.3906	-0.01326	10.25	0.091	51.3333	0.00435	54.9167	-0.02543	9.83333	0.00209	51
-0.55039	15.3072	-0.01307	10.1667	0.09213	51.4167	0.00442	55	-0.02546	9.75	0.00202	51.0833
-0.55028	15.2239	-0.01323	10.0833	0.09305	51.5	0.00426	55.0833	-0.02522	9.66667	0.00174	51.1667
-0.55012	15.1405	-0.01318	10	0.09405	51.5833	0.00424	55.1667	-0.02512	9.58333	0.00166	51.25
-0.55009	15.0572	-0.01299	9.91667	0.095	51.6667	0.00419	55.25	-0.02507	9.5	0.00186	51.3333
-0.54988	14.9739	-0.01296	9.83333	0.09588	51.75	0.00415	55.3333	-0.025	9.41667	0.00164	51.4167
-0.54982	14.8905	-0.01291	9.75	0.09681	51.8333	0.00408	55.4167	-0.02482	9.33333	0.00152	51.5
-0.54955	14.8072	-0.01291	9.66667	0.09777	51.9167	0.00405	55.5	-0.02466	9.25	0.00147	51.5833
-0.54932	14.7238	-0.01282	9.58333	0.09861	52	0.00406	55.5833	-0.02446	9.16667	0.00146	51.6667
-0.54906	14.6405	-0.01283	9.5	0.09928	52.0833	0.00401	55.6667	-0.02439	9.08333	0.00134	51.75
-0.54902	14.5572	-0.01274	9.41667	0.09983	52.1667	0.00403	55.75	-0.02425	9	0.00124	51.8333
-0.54879	14.4738	-0.01266	9.33333	0.10057	52.25	0.00396	55.8333	-0.02426	8.91667	0.00121	51.9167
-0.54849	14.3905	-0.01275	9.25	0.10132	52.3333	0.00398	55.9167	-0.02404	8.83333	0.00128	52
-0.54835	14.3071	-0.0126	9.16667	0.10187	52.4167	0.00392	56	-0.02401	8.75	0.0013	52.0833
-0.54811	14.2238	-0.01258	9.08333	0.10244	52.5	0.00381	56.0833	-0.02383	8.66667	0.00122	52.1667
-0.54795	14.1404	-0.01251	9	0.10305	52.5833	0.00376	56.1667	-0.02388	8.58333	0.0011	52.25
-0.54786	14.0571	-0.01256	8.91667	0.10348	52.6667	0.00383	56.25	-0.02379	8.5	0.00112	52.3333
-0.54763	13.9737	-0.01243	8.83333	0.10407	52.75	0.00358	56.3333	-0.02361	8.41667	0.00104	52.4167
-0.54751	13.8904	-0.01232	8.75	0.10441	52.8333	0.00366	56.4167	-0.02355	8.33333	0.000996351	52.5
-0.54734	13.8071	-0.01236	8.66667	0.10459	52.9167	0.00364	56.5	-0.02335	8.25	0.000807166	52.5833
-0.54723	13.7237	-0.01227	8.58333	0.10479	53	0.00357	56.5833	-0.02335	8.16667	0.000814915	52.6667
-0.54709	13.6404	-0.01214	8.5	0.1047	53.0833	0.00344	56.6667	-0.02327	8.08333	0.000929117	52.75
-0.54677	13.557	-0.01213	8.41667	0.10454	53.1667	0.00343	56.75	-0.02309	8	0.00106	52.8333
-0.54663	13.4737	-0.01212	8.33333	0.10402	53.25	0.0035	56.8333	-0.02302	7.91667	0.00103	52.9167
-0.54654	13.3904	-0.01208	8.25	0.10315	53.3333	0.00348	56.9167	-0.02299	7.83333	0.000915408	53
-0.54631	13.307	-0.0119	8.16667	0.10169	53.4167	0.00332	57	-0.02279	7.75	0.000851154	53.0833
-0.54612	13.2237	-0.01192	8.08333	0.09982	53.5	0.00345	57.0833	-0.02267	7.66667	0.000751853	53.1667
-0.54581	13.1403	-0.01185	8	0.09723	53.5833	0.00346	57.1667	-0.02249	7.58333	0.0009197	53.25
-0.54566	13.057	-0.01182	7.91667	0.09386	53.6667	0.00339	57.25	-0.02248	7.5	0.000855803	53.3333
-0.54547	12.9736	-0.01171	7.83333	0.08975	53.75	0.00341	57.3333	-0.02226	7.41667	0.000864029	53.4167
-0.54526	12.8903	-0.0116	7.75	0.08493	53.8333	0.00343	57.4167	-0.02209	7.33333	0.000853658	53.5
-0.54526	12.807	-0.01156	7.66667	0.08011	53.9167	0.00334	57.5	-0.02207	7.25	0.000914454	53.5833
-0.54507	12.7236	-0.01165	7.58333	0.07517	54	0.00336	57.5833	-0.02183	7.16667	0.000922084	53.6667
-0.54478	12.6403	-0.0114	7.5	0.07072	54.0833	0.00333	57.6667	-0.02187	7.08333	0.000679851	53.75
-0.54474	12.5569	-0.01137	7.41667	0.06648	54.1667	0.00295	57.75	-0.02166	7	0.00066936	53.8333
-0.54468	12.4736	-0.01138	7.33333	0.06267	54.25	0.00301	57.8333	-0.02149	6.91667	0.000659704	53.9167
-0.54459	12.3903	-0.01132	7.25	0.05911	54.3333	0.00301	57.9167	-0.02139	6.83333	0.000596166	54
-0.54428	12.3069	-0.01121	7.16667	0.05609	54.4167	0.00312	58	-0.02115	6.75	0.00058639	54.0833
-0.54419	12.2236	-0.01128	7.08333	0.05307	54.5	0.0031	58.0833	-0.02112	6.66667	0.000754356	54.1667
-0.54392	12.1402	-0.01115	7	0.05053	54.5833	0.00298	58.1667	-0.02103	6.58333	0.00103	54.25
-0.54384	12.0569	-0.01096	6.91667	0.04804	54.6667	0.00292	58.25	-0.02097	6.5	0.00113	54.3333
-0.54358	11.9736	-0.01106	6.83333	0.04579	54.75	0.00294	58.3333	-0.02071	6.41667	0.00115	54.4167
-0.54331	11.8902	-0.01099	6.75	0.04371	54.8333	0.00293	58.4167	-0.02055	6.33333	0.00118	54.5
-0.5431	11.8069	-0.01094	6.66667	0.04183	54.9167	0.00284	58.5	-0.02052	6.25	0.00103	54.5833
-0.54291	11.7235	-0.01093	6.58333	0.03986	55	0.00275	58.5833	-0.02039	6.16667	0.00105	54.6667
-0.54283	11.6402	-0.01074	6.5	0.03822	55.0833	0.00272	58.6667	-0.02034	6.08333	0.00101	54.75
-0.54258	11.5568	-0.01075	6.41667	0.0366	55.1667	0.00268	58.75	-0.02007	6	0.000995874	54.8333
-0.54243	11.4735	-0.0106	6.33333	0.03515	55.25	0.00265	58.8333	-0.01992	5.91667	0.00102	54.9167
-0.54237	11.3902	-0.01062	6.25	0.0337	55.3333	0.00269	58.9167	-0.01986	5.83333	0.000976086	55
-0.54214	11.3068	-0.01067	6.16667	0.03246	55.4167	0.00278	59	-0.01977	5.75	0.00102	55.0833
-0.54203	11.2235	-0.01054	6.08333	0.03128	55.5	0.00265	59.0833	-0.01953	5.66667	0.00108	55.1667
-0.5417	11.1401	-0.01047	6	0.03022	55.5833	0.00248	59.1667	-0.01948	5.58333	0.000964284	55.25
-0.54153	11.0568	-0.01043	5.91667	0.02918	55.6667	0.00248	59.25	-0.01932	5.5	0.000972509	55.3333
-0.54138	10.9734	-0.01046	5.83333	0.02814	55.75	0.00259	59.3333	-0.01916	5.41667	0.000891685	55.4167
-0.54128	10.8901	-0.0105	5.75	0.02732	55.8333	0.00255	59.4167	-0.01897	5.33333	0.000864744	55.5
-0.54115	10.8068	-0.0102	5.66667	0.02631	55.9167	0.00241	59.5	-0.01895	5.25	0.000890493	55.5833
-0.54099	10.7234	-0.01034	5.58333	0.02549	56	0.00234	59.5833	-0.01884	5.16667	0.000863194	55.6667
-0.54071	10.6401	-0.01029	5.5	0.02468	56.0833	0.00235	59.6667	-0.01862	5.08333	0.000835657	55.75
-0.54055	10.5567	-0.01027	5.41667	0.02401	56.1667	0.00224	59.75	-0.01863	5	0.000825882	55.8333
-0.54044	10.4734	-0.01032	5.33333	0.02345	56.25	0.00226	59.8333	-0.01852	4.91667	0.000727892	55.9167
-0.54017	10.39	-0.01023	5.25	0.02279	56.3333	0.00209	59.9167	-0.01824	4.83333	0.000825286	56
-0.54005	10.3067	-0.01014	5.16667	0.02219	56.4167	0.00198	60	-0.01822	4.75	0.000762343	56.0833
-0.53986	10.2234	-0.00993	5.08333	0.02153	56.5	0.00214	60.0833	-0.01809	4.66667	0.000468612	56.1667
-0.53971	10.14	-0.00996	5	0.02093	56.5833	0.00206	60.1667	-0.01797	4.58333	0.000334859	56.25
-0.53954	10.0567	-0.00988	4.91667	0.02034	56.6667	0.00197	60.25	-0.01776	4.5	0.000201225	56.3333
-0.53948	9.97335	-0.00999	4.83333	0.01989	56.75	0.00192	60.3333	-0.01774	4.41667	0.000156641	56.4167
-0.53938	9.89002	-0.01005	4.75	0.01942	56.8333	0.00187	60.4167	-0.01769	4.33333	0.000129461	56.5
-0.53913	9.80667	-0.00988	4.66667	0.01897	56.9167	0.0018	60.5	-0.01754	4.25	0.000191331	56.5833
-0.53892	9.72332	-0.00994	4.58333	0.01846	57	0.00171	60.5833	-0.0173	4.16667	7.53403e-05	56.6667
-0.53873	9.63998	-0.00978	4.5	0.01808	57.0833	0.00179	60.6667	-0.01726	4.08333	8.44002e-05	56.75
-0.53865	9.55665	-0.00994	4.41667	0.0177	57.1667	0.00177	60.75	-0.01721	4	7.53403e-05	56.8333
-0.5384	9.4733	-0.00981	4.33333	0.01736	57.25	0.00172	60.8333	-0.01712	3.91667	-5.81741e-05	56.9167
-0.53831	9.38996	-0.00993	4.25	0.01702	57.3333	0.00162	60.9167	-0.01694	3.83333	-4.94719e-05	57
-0.53798	9.3066	-0.0099	4.16667	0.01674	57.4167	0.00165	61	-0.01691	3.75	1.27554e-05	57.0833
-0.53773	9.22325	-0.00977	4.08333	0.01642	57.5	0.00158	61.0833	-0.0168	3.66667	5.72205e-05	57.1667
-0.53762	9.13992	-0.00968	4	0.01607	57.5833	0.00152	61.1667	-0.01677	3.58333	4.8399e-05	57.25
-0.53754	9.05659	-0.00959	3.91667	0.01583	57.6667	0.00152	61.25	-0.01659	3.5	-6.73532e-05	57.3333
-0.53744	8.97325	-0.0095	3.83333	0.01556	57.75	0.00152	61.3333	-0.0166	3.41667	-2.28882e-05	57.4167
-0.53727	8.88991	-0.00948	3.75	0.01533	57.8333	0.00158	61.4167	-0.01636	3.33333	-1.38283e-05	57.5
-0.53698	8.80656	-0.00962	3.66667	0.01498	57.9167	0.00153	61.5	-0.01639	3.25	-4.52995e-06	57.5833
-0.53679	8.72321	-0.00953	3.58333	0.0148	58	0.00142	61.5833	-0.01621	3.16667	4.17233e-06	57.6667
-0.5366	8.63987	-0.00938	3.5	0.01461	58.0833	0.00139	61.6667	-0.01601	3.08333	6.6638e-05	57.75
-0.53641	8.55652	-0.00943	3.41667	0.01418	58.1667	0.00143	61.75	-0.0159	3	-0.000172734	57.8333
-0.53621	8.47318	-0.00932	3.33333	0.01398	58.25	0.00138	61.8333	-0.01597	2.91667	-9.26256e-05	57.9167
-0.53616	8.38985	-0.00923	3.25	0.01367	58.3333	0.00142	61.9167	-0.01588	2.83333	-3.02792e-05	58
-0.53596	8.30651	-0.00925	3.16667	0.01349	58.4167	0.00128	62	-0.01581	2.75	-2.11e-05	58.0833
-0.53568	8.22315	-0.00932	3.08333	0.01315	58.5	0.00128	62.0833	-0.01563	2.66667	-0.00015378	58.1667
-0.53548	8.13981	-0.00913	3	0.01305	58.5833	0.00135	62.1667	-0.01568	2.58333	-7.39098e-05	58.25
-0.53541	8.05648	-0.00906	2.91667	0.01289	58.6667	0.00136	62.25	-0.01567	2.5	-8.23736e-05	58.3333
-0.53525	7.97314	-0.0091	2.83333	0.01267	58.75	0.00136	62.3333	-0.0155	2.41667	-0.000161409	58.4167
-0.53498	7.88978	-0.00926	2.75	0.01243	58.8333	0.00133	62.4167	-0.01542	2.33333	-0.000276089	58.5
-0.53485	7.80645	-0.00902	2.66667	0.01228	58.9167	0.00126	62.5	-0.01535	2.25	-0.000302434	58.5833
-0.53473	7.72311	-0.00899	2.58333	0.01212	59	0.00131	62.5833	-0.01538	2.16667	-0.000293016	58.6667
-0.53454	7.63977	-0.00903	2.5	0.01192	59.0833	0.00123	62.6667	-0.0152	2.08333	-0.000212789	58.75
-0.53429	7.55642	-0.00886	2.41667	0.01166	59.1667	0.00125	62.75	-0.01515	2	-0.000256419	58.8333
-0.53408	7.47307	-0.00877	2.33333	0.01141	59.25	0.00131	62.8333	-0.01504	1.91667	-0.000441909	58.9167
-0.53385	7.38972	-0.00872	2.25	0.01146	59.3333	0.00122	62.9167	-0.01497	1.83333	-0.0003618	59
-0.53385	7.3064	-0.00861	2.16667	0.01127	59.4167	0.00128	63	-0.01483	1.75	-0.000263572	59.0833
-0.53366	7.22305	-0.00864	2.08333	0.01104	59.5	0.00139	63.0833	-0.01478	1.66667	-0.000289559	59.1667
-0.53341	7.1397	-0.00858	2	0.01089	59.5833	0.00139	63.1667	-0.01477	1.58333	-0.000226974	59.25
-0.53318	7.05636	-0.00849	1.91667	0.01071	59.6667	0.0012	63.25	-0.01461	1.5	-0.000341177	59.3333
-0.53314	6.97303	-0.00852	1.83333	0.01053	59.75	0.00122	63.3333	-0.01452	1.41667	-0.000384569	59.4167
-0.53292	6.88968	-0.00841	1.75	0.01043	59.8333	0.00119	63.4167	-0.01438	1.33333	-0.000392914	59.5
-0.53269	6.80633	-0.00836	1.66667	0.01043	59.9167	0.00116	63.5	-0.01433	1.25	-0.000471711	59.5833
-0.5325	6.72299	-0.00827	1.58333	0.01024	60	0.00109	63.5833	-0.01426	1.16667	-0.000568151	59.6667
-0.53223	6.63964	-0.00819	1.5	0.01003	60.0833	0.00116	63.6667	-0.01404	1.08333	-0.000540376	59.75
-0.53214	6.5563	-0.00824	1.41667	0.01004	60.1667	0.00118	63.75	-0.01399	1	-0.000584006	59.8333
-0.532	6.47297	-0.00832	1.33333	0.00982	60.25	0.00124	63.8333	-0.01394	0.91667	-0.000503302	59.9167
-0.53188	6.38963	-0.0081	1.25	0.00978	60.3333	0.00116	63.9167	-0.01386	0.83333	-0.000511169	60
-0.53165	6.30628	-0.00816	1.16667	0.00983	60.4167	0.00111	64	-0.01385	0.75	-0.000466108	60.0833
-0.53146	6.22294	-0.00805	1.08333	0.00982	60.5	0.00116	64.0833	-0.01366	0.66667	-0.000367761	60.1667
-0.53119	6.13959	-0.0079	1	0.00977	60.5833	0.00111	64.1667	-0.01361	0.58333	-0.000393271	60.25
-0.53106	6.05625	-0.00777	0.91667	0.00951	60.6667	0.00117	64.25	-0.01353	0.5	-0.000506759	60.3333
-0.53088	5.9729	-0.00784	0.83333	0.00949	60.75	0.00112	64.3333	-0.0135	0.41667	-0.00053215	60.4167
-0.53077	5.88957	-0.00763	0.75	0.00941	60.8333	0.00112	64.4167	-0.01333	0.33333	-0.000575423	60.5
-0.53055	5.80622	-0.00762	0.66667	0.00932	60.9167	0.00109	64.5	-0.01329	0.25	-0.000600815	60.5833
-0.53048	5.72289	-0.00751	0.58333	0.00919	61	0.00111	64.5833	-0.0132	0.16667	-0.000608325	60.6667
-0.53028	5.63955	-0.00753	0.5	0.00903	61.0833	0.00112	64.6667	-0.01294	0.08333	-0.00052774	60.75
-0.53005	5.5562	-0.00736	0.41667	0.00885	61.1667	0.00112	64.75	-0.01298	5.06639e-07	-0.000517607	60.8333
-0.52994	5.47286	-0.00735	0.33333	0.00874	61.25	0.00114	64.8333	-0.01292	-0.08333	-0.000507474	60.9167
-0.52984	5.38953	-0.00734	0.25	0.00866	61.3333	0.00106	64.9167	-0.01271	-0.16667	-0.00049758	61
-0.52953	5.30617	-0.00732	0.16667	0.00855	61.4167	0.00105	65	-0.01259	-0.25	-0.00043416	61.0833
-0.52926	5.22282	-0.00719	0.08333	0.00849	61.5	0.00121	65.0833	-0.01242	-0.33333	-0.000388622	61.1667
-0.52913	5.13948	-0.00716	5.06639e-07	0.00833	61.5833	0.00118	65.1667	-0.01222	-0.41667	-0.000484467	61.25
-0.5289	5.05613	-0.00711	-0.08333	0.00827	61.6667	0.001	65.25	-0.01215	-0.5	-0.000421166	61.3333
-0.52876	4.9728	-0.00713	-0.16667	0.00814	61.75	0.000903726	65.3333	-0.01201	-0.58333	-0.000534534	61.4167
-0.52872	4.88947	-0.00712	-0.25	0.00801	61.8333	0.00108	65.4167	-0.01186	-0.66667	-0.000594735	61.5
-0.52843	4.80611	-0.00705	-0.33333	0.00789	61.9167	0.00105	65.5	-0.0117	-0.75	-0.000460744	61.5833
-0.5283	4.72277	-0.00692	-0.41667	0.00772	62	0.00098592	65.5833	-0.01169	-0.83333	-0.000432849	61.6667
-0.5282	4.63944	-0.00687	-0.5	0.00761	62.0833	0.0011	65.6667	-0.01143	-0.91667	-0.000475407	61.75
-0.52801	4.5561	-0.00674	-0.58333	0.00752	62.1667	0.000907063	65.75	-0.0113	-1	-0.00055325	61.8333
-0.52781	4.47275	-0.00667	-0.66667	0.00748	62.25	0.00105	65.8333	-0.0111	-1.08333	-0.000507474	61.9167
-0.52754	4.3894	-0.00683	-0.75	0.00746	62.3333	0.001	65.9167	-0.01095	-1.16667	-0.000496864	62
-0.52735	4.30606	-0.00679	-0.83333	0.00733	62.4167	0.00115	66	-0.011	-1.25	-0.000398159	62.0833
-0.52712	4.22271	-0.00678	-0.91667	0.00726	62.5	0.00119	66.0833	-0.01078	-1.33333	-0.000441074	62.1667
-0.5271	4.13938	-0.00667	-1	0.00714	62.5833	0.00107	66.1667	-0.01059	-1.41667	-0.000501037	62.25
-0.52696	4.05604	-0.00679	-1.08333	0.00695	62.6667	0.00106	66.25	-0.01048	-1.5	-0.00048995	62.3333
-0.52667	3.97269	-0.0068	-1.16667	0.00689	62.75	0.00111	66.3333	-0.0103	-1.58333	-0.000462055	62.4167
-0.52661	3.88936	-0.00667	-1.25	0.00673	62.8333	0.00106	66.4167	-0.01017	-1.66667	-0.000486374	62.5
-0.52632	3.80601	-0.00664	-1.33333	0.00663	62.9167	0.000999629	66.5	-0.01007	-1.75	-0.000422955	62.5833
-0.52607	3.72265	-0.0066	-1.41667	0.00661	63	0.000934064	66.5833	-0.00996	-1.83333	-0.000341654	62.6667
-0.52598	3.63932	-0.00651	-1.5	0.00659	63.0833	0.000868201	66.6667	-0.00964	-1.91667	-0.000489712	62.75
-0.52586	3.55598	-0.0065	-1.58333	0.00653	63.1667	0.00092566	66.75	-0.00957	-2	-0.000285029	62.8333
-0.52574	3.47265	-0.00656	-1.66667	0.00646	63.25	0.000877678	66.8333	-0.00943	-2.08333	-0.000168085	62.9167
-0.52553	3.3893	-0.00651	-1.75	0.00638	63.3333	0.000952482	66.9167	-0.00926	-2.16667	-0.000298619	63
-0.52526	3.30595	-0.00638	-1.83333	0.00627	63.4167	0.00095731	67	-0.00921	-2.25	-0.000411272	63.0833
-0.52501	3.2226	-0.00633	-1.91667	0.00618	63.5	0.000909507	67.0833	-0.00912	-2.33333	-0.000312448	63.1667
-0.52489	3.13926	-0.0064	-2	0.00602	63.5833	0.000861764	67.1667	-0.00892	-2.41667	-0.000424981	63.25
-0.52476	3.05593	-0.00642	-2.08333	0.00605	63.6667	0.000849128	67.25	-0.00877	-2.5	-0.000167131	63.3333
-0.52472	2.9726	-0.00633	-2.16667	0.00603	63.75	0.000889122	67.3333	-0.0087	-2.58333	-0.000156045	63.4167
-0.52443	2.88924	-0.00626	-2.25	0.00596	63.8333	0.000894248	67.4167	-0.0086	-2.66667	-0.00028646	63.5
-0.5242	2.80589	-0.00634	-2.33333	0.00581	63.9167	0.000828743	67.5	-0.00851	-2.75	-0.000416398	63.5833
-0.52394	2.72254	-0.00629	-2.41667	0.00572	64	0.000833869	67.5833	-0.00846	-2.83333	-0.000440478	63.6667
-0.52389	2.63921	-0.00616	-2.5	0.00556	64.0833	0.000838995	67.6667	-0.00831	-2.91667	-0.000411749	63.75
-0.52386	2.55589	-0.00615	-2.58333	0.00552	64.1667	0.000721574	67.75	-0.00811	-3	-0.000435829	63.8333
-0.52367	2.47254	-0.00612	-2.66667	0.00557	64.25	0.000778854	67.8333	-0.00804	-3.08333	-0.000354648	63.9167
-0.52334	2.38919	-0.00601	-2.75	0.00556	64.3333	0.000696301	67.9167	-0.00788	-3.16667	-0.000290036	64
-0.52328	2.30586	-0.00619	-2.83333	0.00549	64.4167	0.000912011	68	-0.00788	-3.25	-0.000331759	64.0833
-0.52315	2.22252	-0.00608	-2.91667	0.00547	64.5	0.00090003	68.0833	-0.00772	-3.33333	-0.000356078	64.1667
-0.5228	2.13916	-0.00604	-3	0.00538	64.5833	0.000869751	68.1667	-0.00759	-3.41667	-0.00045073	64.25
-0.52261	2.05581	-0.00587	-3.08333	0.00541	64.6667	0.000682473	68.25	-0.00747	-3.5	-0.000650764	64.3333
-0.52245	1.97247	-0.0059	-3.16667	0.0054	64.75	0.000617743	68.3333	-0.00722	-3.58333	-0.00079751	64.4167
-0.5221	1.88911	-0.00598	-3.25	0.0053	64.8333	0.000693798	68.4167	-0.00725	-3.66667	-0.000680566	64.5
-0.52187	1.80576	-0.00591	-3.33333	0.00524	64.9167	0.000944078	68.5	-0.00722	-3.75	-0.000739455	64.5833
-0.52179	1.72243	-0.00578	-3.41667	0.00517	65	0.000791609	68.5833	-0.00715	-3.83333	-0.000710487	64.6667
-0.52158	1.63908	-0.00575	-3.5	0.00502	65.0833	0.000744522	68.6667	-0.00705	-3.91667	-0.000716567	64.75
-0.52148	1.55575	-0.00582	-3.58333	0.00495	65.1667	0.000610113	68.75	-0.00696	-4	-0.000635147	64.8333
-0.52131	1.47241	-0.0058	-3.66667	0.00491	65.25	0.000615299	68.8333	-0.00702	-4.08333	-0.000605941	64.9167
-0.521	1.38905	-0.00577	-3.75	0.00492	65.3333	0.000638664	68.9167	-0.00694	-4.16667	-0.000612378	65
-0.5208	1.30571	-0.00562	-3.83333	0.0048	65.4167	0.000662088	69	-0.00675	-4.25	-0.000670552	65.0833
-0.52055	1.22236	-0.0057	-3.91667	0.00471	65.5	0.000474751	69.0833	-0.00668	-4.33333	-0.000782132	65.1667
-0.52038	1.13901	-0.00569	-4	0.00474	65.5833	0.00051564	69.1667	-0.00658	-4.41667	-0.000788093	65.25
-0.52024	1.05568	-0.00562	-4.08333	0.00465	65.6667	0.000626206	69.25	-0.00656	-4.5	-0.000811934	65.3333
-0.52004	0.97233	-0.00565	-4.16667	0.00468	65.75	0.000561893	69.3333	-0.00655	-4.58333	-0.000624418	65.4167
-0.51979	0.88898	-0.00569	-4.25	0.00466	65.8333	0.000655413	69.4167	-0.00641	-4.66667	-0.000612736	65.5
-0.51975	0.80565	-0.00564	-4.33333	0.00444	65.9167	0.000626206	69.5	-0.00634	-4.75	-0.000618577	65.5833
-0.51952	0.72231	-0.00553	-4.41667	0.00428	66	0.000527024	69.5833	-0.00612	-4.83333	-0.000536442	65.6667
-0.51933	0.63896	-0.0054	-4.5	0.0043	66.0833	0.00060302	69.6667	-0.00609	-4.91667	-0.00057745	65.75
-0.51923	0.55563	-0.00541	-4.58333	0.00422	66.1667	0.000486553	69.75	-0.00617	-5	-0.000635624	65.8333
-0.51888	0.47227	-0.00524	-4.66667	0.00426	66.25	0.000422716	69.8333	-0.00607	-5.08333	-0.000676394	65.9167
-0.51868	0.38892	-0.00524	-4.75	0.00418	66.3333	0.000446081	69.9167	-0.00596	-5.16667	-0.000717521	66
-0.51853	0.30558	-0.00515	-4.83333	0.00409	66.4167	0.000434637	70	-0.0061	-5.25	-0.000617981	66.0833
-0.5183	0.22223	-0.0052	-4.91667	0.00416	66.5	0.000458002	70.0833	-0.00588	-5.33333	-0.000517845	66.1667
-0.51801	0.13888	-0.00517	-5	0.00407	66.5833	0.000446677	70.1667	-0.00577	-5.41667	-0.000646472	66.25
-0.51787	0.05554	-0.00519	-5.08333	0.00407	66.6667	0.000505567	70.25	-0.0057	-5.5	-0.000599384	66.3333
-0.51752	-0.02782	-0.00518	-5.16667	0.00401	66.75	0.000406563	70.3333	-0.00567	-5.58333	-0.000604391	66.4167
-0.51725	-0.11118	-0.00501	-5.25	0.00392	66.8333	0.000412822	70.4167	-0.00552	-5.66667	-0.000540257	66.5
-0.51705	-0.19452	-0.00496	-5.33333	0.00378	66.9167	0.000471592	70.5	-0.00534	-5.75	-0.000528812	66.5833
-0.51688	-0.27786	-0.00477	-5.41667	0.00383	67	0.000285506	70.5833	-0.00537	-5.83333	-0.000481367	66.6667
-0.51674	-0.3612	-0.0047	-5.5	0.00363	67.0833	0.00027436	70.6667	-0.00534	-5.91667	-0.000539422	66.75
-0.51651	-0.44455	-0.00502	-5.58333	0.00354	67.1667	0.000228345	70.75	-0.00527	-6	-0.000632286	66.8333
-0.51627	-0.5279	-0.00485	-5.66667	0.00357	67.25	0.000304699	70.8333	-0.00526	-6.08333	-0.000620127	66.9167
-0.51616	-0.61123	-0.00481	-5.75	0.00348	67.3333	0.000293434	70.9167	-0.00519	-6.16667	-0.000573039	67
-0.51608	-0.69457	-0.0047	-5.83333	0.00346	67.4167	0.000247478	71	-0.00508	-6.25	-0.000455022	67.0833
-0.51573	-0.77793	-0.00473	-5.91667	0.00351	67.5	0.000306547	71.0833	-0.00513	-6.33333	-0.000443101	67.1667
-0.51555	-0.86127	-0.00464	-6	0.00351	67.5833	0.000277877	71.1667	-0.0049	-6.41667	-0.000676394	67.25
-0.5153	-0.94462	-0.00453	-6.08333	0.00344	67.6667	0.000267029	71.25	-0.00476	-6.5	-0.000716805	67.3333
-0.51512	-1.02796	-0.00455	-6.16667	0.00329	67.75	0.000239015	71.3333	-0.00481	-6.58333	-0.00066936	67.4167
-0.51493	-1.11131	-0.00454	-6.25	0.00336	67.8333	0.000245631	71.4167	-0.00478	-6.66667	-0.000656843	67.5
-0.51475	-1.19465	-0.00457	-6.33333	0.0032	67.9167	0.000286996	71.5	-0.00455	-6.75	-0.000626922	67.5833
-0.51454	-1.278	-0.00438	-6.41667	0.00309	68	0.000258863	71.5833	-0.0044	-6.83333	-0.000666976	67.6667
-0.51427	-1.36135	-0.00439	-6.5	0.00306	68.0833	0.000283122	71.6667	-0.00449	-6.91667	-0.000742197	67.75
-0.51417	-1.44468	-0.00433	-6.58333	0.00305	68.1667	0.000220001	71.75	-0.00429	-7	-0.000747442	67.8333
-0.5139	-1.52804	-0.00434	-6.66667	0.00307	68.25	0.000209391	71.8333	-0.00418	-7.08333	-0.00075233	67.9167
-0.51362	-1.61139	-0.00435	-6.75	0.00316	68.3333	0.000146151	71.9167	-0.00407	-7.16667	-0.000634551	68
-0.51343	-1.69473	-0.00424	-6.83333	0.00301	68.4167	0.000240386	72	-0.00404	-7.25	-0.000709653	68.0833
-0.51337	-1.77806	-0.00426	-6.91667	0.00296	68.5	9.02414e-05	72.0833	-0.00395	-7.33333	-0.000661969	68.1667
-0.51321	-1.8614	-0.00419	-7	0.0029	68.5833	6.22869e-05	72.1667	-0.00382	-7.41667	-0.000579476	68.25
-0.51294	-1.94476	-0.00402	-7.08333	0.00288	68.6667	0.000174105	72.25	-0.00383	-7.5	-0.000619173	68.3333
-0.5128	-2.02809	-0.00395	-7.16667	0.00276	68.75	4.15444e-05	72.3333	-0.00359	-7.58333	-0.000448465	68.4167
-0.51255	-2.11144	-0.00394	-7.25	0.0029	68.8333	8.32677e-05	72.4167	-0.00371	-7.66667	-0.000400901	68.5
-0.51235	-2.19479	-0.00379	-7.33333	0.00284	68.9167	9.04202e-05	72.5	-0.00355	-7.75	-0.000283122	68.5833
-0.51218	-2.27813	-0.00387	-7.41667	0.00282	69	-4.20213e-05	72.5833	-0.00334	-7.83333	-0.000218153	68.6667
-0.51198	-2.36148	-0.00384	-7.5	0.00273	69.0833	-3.48091e-05	72.6667	-0.00347	-7.91667	-0.000344992	68.75
-0.51183	-2.44482	-0.00371	-7.58333	0.00285	69.1667	4.22001e-05	72.75	-0.00328	-8	-0.000297427	68.8333
-0.51159	-2.52817	-0.00362	-7.66667	0.00285	69.25	-9.00626e-05	72.8333	-0.00309	-8.08333	-0.000406861	68.9167
-0.51145	-2.6115	-0.00353	-7.75	0.00276	69.3333	4.47035e-06	72.9167	-0.0031	-8.16667	-0.0004462	69
-0.51132	-2.69484	-0.00363	-7.83333	0.00271	69.4167	-7.54595e-05	73	-0.00296	-8.25	-0.000416279	69.0833
-0.51102	-2.7782	-0.00346	-7.91667	0.0026	69.5	-8.54135e-05	73.0833	-0.00279	-8.33333	-0.000316143	69.1667
-0.51083	-2.86154	-0.00343	-8	0.00253	69.5833	0.000113547	73.1667	-0.00282	-8.41667	-0.000285625	69.25
-0.51079	-2.94487	-0.0034	-8.08333	0.00258	69.6667	8.60691e-05	73.25	-0.00285	-8.5	-0.000377536	69.3333
-0.51046	-3.02823	-0.00354	-8.16667	0.00251	69.75	-4.6134e-05	73.3333	-0.00276	-8.58333	-0.000381947	69.4167
-0.51022	-3.11158	-0.00351	-8.25	0.00238	69.8333	-7.35521e-05	73.4167	-0.00265	-8.66667	-0.000351667	69.5
-0.50999	-3.19493	-0.00342	-8.33333	0.00238	69.9167	-0.000187695	73.5	-0.00242	-8.75	-0.000391126	69.5833
-0.51003	-3.27825	-0.00338	-8.41667	0.00229	70	-6.07967e-06	73.5833	-0.00233	-8.83333	-0.000342965	69.6667
-0.50991	-3.36158	-0.00329	-8.5	0.00224	70.0833	-0.000207603	73.6667	-0.00234	-8.91667	-0.00045228	69.75
-0.50975	-3.44492	-0.00326	-8.58333	0.00234	70.1667	-0.000199676	73.75	-0.00227	-9	-0.000491858	69.8333
-0.50959	-3.52826	-0.00325	-8.66667	0.00224	70.25	-0.000314474	73.8333	-0.00214	-9.08333	-0.000372887	69.9167
-0.50932	-3.61162	-0.0032	-8.75	0.0022	70.3333	-0.000167072	73.9167	-0.00207	-9.16667	-0.000342488	70
-0.50911	-3.69496	-0.00308	-8.83333	0.00215	70.4167	-3.76701e-05	74	-0.00203	-9.25	-0.000329137	70.0833
-0.50901	-3.7783	-0.00307	-8.91667	0.00204	70.5	-0.000169218	74.0833	-0.0018	-9.33333	-0.000316143	70.1667
-0.50879	-3.86164	-0.00322	-9	0.00202	70.5833	1.25766e-05	74.1667	-0.00185	-9.41667	-0.000180364	70.25
-0.50877	-3.94497	-0.00318	-9.08333	0.00214	70.6667	3.03984e-06	74.25	-0.0017	-9.5	-0.000167012	70.3333
-0.50867	-4.0283	-0.00309	-9.16667	0.00202	70.75	-0.000163317	74.3333	-0.00175	-9.58333	-6.63996e-05	70.4167
-0.50832	-4.11167	-0.00296	-9.25	0.00193	70.8333	-0.000120461	74.4167	-0.00178	-9.66667	-7.02143e-05	70.5
-0.5082	-4.195	-0.00301	-9.33333	0.00187	70.9167	-7.77245e-05	74.5	-0.00159	-9.75	-0.000231743	70.5833
-0.50803	-4.27834	-0.00296	-9.41667	0.00193	71	-6.9499e-05	74.5833	-0.00146	-9.83333	-0.000165701	70.6667
-0.50785	-4.36169	-0.00298	-9.5	0.00189	71.0833	-6.14524e-05	74.6667	-0.00149	-9.91667	-0.000152826	70.75
-0.50761	-4.44504	-0.00281	-9.58333	0.00184	71.1667	-0.000175416	74.75	-0.00128	-10	-0.000104308	70.8333
-0.50755	-4.52837	-0.00282	-9.66667	0.00182	71.25	-0.000150263	74.8333	-0.00135	-10.0833	-0.000108123	70.9167
-0.50722	-4.61172	-0.00279	-9.75	0.00176	71.3333	-3.76105e-05	74.9167	-0.00128	-10.1667	-0.000129461	71
-0.50701	-4.69507	-0.00287	-9.83333	0.00167	71.4167	-4.70877e-05	75	-0.00125	-10.25	-0.000203252	71.0833
-0.50693	-4.7784	-0.00286	-9.91667	0.00159	71.5	-7.37906e-05	75.0833	-0.00114	-10.3333	-0.000433922	71.1667
-0.50695	-4.86173	-0.00271	-10	0.0016	71.5833	-0.000100076	75.1667	-0.00115	-10.4167	-0.000350595	71.25
-0.50667	-4.94508	-0.00276	-10.0833	0.00169	71.6667	-2.24113e-05	75.25	-0.00128	-10.5	-0.000284553	71.3333
-0.50657	-5.02841	-0.00266	-10.1667	0.00165	71.75	-3.15905e-05	75.3333	-0.00115	-10.5833	-0.000445366	71.4167
-0.50632	-5.11176	-0.00273	-10.25	0.00153	71.8333	-2.34246e-05	75.4167	-0.00114	-10.6667	-0.000449419	71.5
-0.50634	-5.19509	-0.00262	-10.3333	0.0016	71.9167	-1.508e-05	75.5	-0.000952601	-10.75	-0.000418186	71.5833
-0.506	-5.27844	-0.00253	-10.4167	0.00151	72			-0.000941753	-10.8333	-0.000282288	71.6667
-0.50583	-5.36179	-0.00259	-10.5	0.00151	72.0833			-0.000892401	-10.9167	-0.000216007	71.75
-0.50565	-5.44513	-0.00252	-10.5833	0.00142	72.1667			-0.00082314	-11	-0.000271916	71.8333
-0.50557	-5.52846	-0.00253	-10.6667	0.00163	72.25			-0.000693679	-11.0833	-0.00022316	71.9167
-0.50535	-5.61181	-0.00246	-10.75	0.0017	72.3333			-0.000585079	-11.1667	-0.000418663	72
-0.5052	-5.69515	-0.00246	-10.8333	0.00163	72.4167			-0.000535488	-11.25	-0.000352263	72.0833
-0.50496	-5.7785	-0.00239	-10.9167	0.0015	72.5			-0.000524759	-11.3333	-0.000356078	72.1667
-0.50482	-5.86184	-0.0023	-11	0.0015	72.5833			-0.000356317	-11.4167	-0.000272036	72.25
-0.50478	-5.94516	-0.00229	-11.0833	0.0015	72.6667			-0.000365257	-11.5	-0.000380158	72.3333
-0.50455	-6.02851	-0.00228	-11.1667	0.0014	72.75			-0.000414252	-11.5833	-0.000296235	72.4167
-0.50433	-6.11186	-0.00211	-11.25	0.0012	72.8333			-0.000325203	-11.6667	-0.000194907	72.5
-0.50427	-6.19519	-0.00205	-11.3333	0.00129	72.9167			-0.000275135	-11.75	-0.000320554	72.5833
-0.50406	-6.27854	-0.00202	-11.4167	0.00141	73			-0.000225425	-11.8333	-0.000201464	72.6667
-0.5038	-6.36189	-0.00207	-11.5	0.00143	73.0833			-1.74046e-05	-11.9167	-0.000204682	72.75
-0.50368	-6.44522	-0.00194	-11.5833	0.00138	73.1667			-7.27177e-06	-12	-0.000312805	72.8333
-0.50358	-6.52856	-0.00202	-11.6667	0.00124	73.25					-0.000228643	72.9167
-0.50344	-6.6119	-0.00181	-11.75	0.00125	73.3333					-0.000267029	73
-0.50336	-6.69523	-0.00184	-11.8333	0.00113	73.4167					-0.000165462	73.0833
-0.50315	-6.77858	-0.00177	-11.9167	0.00115	73.5					-9.84669e-05	73.1667
-0.50303	-6.86191	-0.00166	-12	0.00115	73.5833					-4.91142e-05	73.25
-0.50287	-6.94525	-0.00166	-12.0833	0.00106	73.6667					-6.98566e-05	73.3333
-0.50262	-7.0286	-0.00175	-12.1667	0.00116	73.75					-0.000142694	73.4167
-0.50244	-7.11195	-0.00164	-12.25	0.00108	73.8333					-0.000145674	73.5
-0.50232	-7.19528	-0.00161	-12.3333	0.000883818	73.9167					-0.000165939	73.5833
-0.50212	-7.27863	-0.00161	-12.4167	0.000831246	74					-0.000203609	73.6667
-0.50202	-7.36196	-0.0015	-12.5	0.000900507	74.0833					-1.49012e-05	73.75
-0.50179	-7.44531	-0.00153	-12.5833	0.000795603	74.1667					-0.000122428	73.8333
-0.50145	-7.52867	-0.00159	-12.6667	0.000830412	74.25					-3.21865e-06	73.9167
-0.50124	-7.61202	-0.00136	-12.75	0.000795245	74.3333					-0.00016284	74
-0.50124	-7.69534	-0.00125	-12.8333	0.000673056	74.4167					-4.36306e-05	74.0833
-0.50114	-7.77868	-0.00116	-12.9167	0.000620604	74.5					-0.000168562	74.1667
-0.50112	-7.862	-0.00123	-13	0.000533104	74.5833					-0.000153542	74.25
-0.5008	-7.94536	-0.0012	-13.0833	0.000516057	74.6667					-8.69036e-05	74.3333
-0.50056	-8.02871	-0.00112	-13.1667	0.000498533	74.75					-0.000158787	74.4167
-0.50039	-8.11205	-0.00119	-13.25	0.000498533	74.8333					-0.000213504	74.5
-0.50039	-8.19537	-0.0011	-13.3333	0.000358939	74.9167					-0.000198722	74.5833
-0.49999	-8.27874	-0.00107	-13.4167	0.000411391	75					-0.000149012	74.6667
-0.49987	-8.36208	-0.000993729	-13.5	0.000202537	75.0833					-0.000203967	74.75
-0.4996	-8.44543	-0.000921965	-13.5833	0.000237584	75.1667					-0.000171661	74.8333
-0.49942	-8.52877	-0.00088948	-13.6667	0.00018549	75.25					-0.000121832	74.9167
-0.49938	-8.6121	-0.00093621	-13.75	6.36578e-05	75.3333					6.73532e-05	75
-0.49928	-8.69543	-0.000843942	-13.8333	0.000115991	75.4167					-2.24113e-05	75.0833
-0.49906	-8.77878	-0.000712514	-13.9167	6.41346e-05	75.5					6.23465e-05	75.1667
-0.49879	-8.86214	-0.000700116	-14							7.7486e-05	75.25
-0.49859	-8.94548	-0.000667632	-14.0833							-6.3777e-05	75.3333
-0.49841	-9.02882	-0.00059545	-14.1667							-1.38283e-05	75.4167
-0.49839	-9.11215	-0.000563323	-14.25							3.60012e-05	75.5
-0.49817	-9.1955	-0.000609815	-14.3333							5.09024e-05	75.5833
-0.49805	-9.27883	-0.000517845	-14.4167							0.00010097	75.6667
-0.49787	-9.36217	-0.000346839	-14.5							8.14199e-05	75.75
-0.49764	-9.44552	-0.000274718	-14.5833							-4.24385e-05	75.8333
-0.4976	-9.52885	-0.000360906	-14.6667
-0.49756	-9.61218	-0.000387907	-14.75
-0.49734	-9.69553	-0.000415206	-14.8333
-0.49708	-9.77888	-0.000382841	-14.9167
-0.49698	-9.86221	-0.000409901	-15
-0.4968	-9.94556	-0.000238478	-15.0833
-0.49659	-10.0289	-0.000126779	-15.1667
-0.49653	-10.1122	-0.000153959	-15.25
-0.49613	-10.1956	-4.22597e-05	-15.3333
-0.49599	-10.2789	-4.92334e-05	-15.4167
-0.49587	-10.3623
-0.49567	-10.4456
-0.49538	-10.529
-0.4953	-10.6123
-0.49534	-10.6956
-0.49508	-10.779
-0.495	-10.8623
-0.49482	-10.9457
-0.49458	-11.029
-0.49442	-11.1123
-0.49432	-11.1957
-0.49411	-11.279
-0.49389	-11.3624
-0.49373	-11.4457
-0.49361	-11.529
-0.49339	-11.6124
-0.49327	-11.6957
-0.49329	-11.7791
-0.49297	-11.8624
-0.49272	-11.9458
-0.4926	-12.0291
-0.49246	-12.1124
-0.49244	-12.1958
-0.49222	-12.2791
-0.49196	-12.3625
-0.49196	-12.4458
-0.49174	-12.5291
-0.49154	-12.6125
-0.49164	-12.6958
-0.49142	-12.7791
-0.49122	-12.8625
-0.49116	-12.9458
-0.49084	-13.0292
-0.49072	-13.1125
-0.49054	-13.1958
-0.49052	-13.2792
-0.49028	-13.3625
-0.49008	-13.4459
-0.48998	-13.5292
-0.48986	-13.6125
-0.48965	-13.6959
-0.48949	-13.7792
-0.48935	-13.8626
-0.48923	-13.9459
-0.48915	-14.0292
-0.48895	-14.1126
-0.48867	-14.1959
-0.48851	-14.2793
-0.48837	-14.3626
-0.48829	-14.4459
-0.48825	-14.5293
-0.48801	-14.6126
-0.48779	-14.696
-0.48769	-14.7793
-0.48735	-14.8627
-0.48727	-14.946
-0.48727	-15.0293
-0.48707	-15.1127
-0.48689	-15.196
-0.48671	-15.2794
-0.48649	-15.3627
-0.48635	-15.446
-0.48625	-15.5294
-0.48601	-15.6127
-0.48575	-15.6961
-0.48587	-15.7794
-0.48553	-15.8627
-0.48531	-15.9461
-0.48521	-16.0294
-0.48521	-16.1127
-0.48493	-16.1961
-0.48463	-16.2795
-0.48453	-16.3628
-0.48439	-16.4461
-0.48429	-16.5295
-0.48407	-16.6128
-0.48378	-16.6962
-0.4837	-16.7795
-0.48342	-16.8629
-0.48328	-16.9462
-0.48316	-17.0295
-0.483	-17.1129
-0.4828	-17.1962
-0.48262	-17.2796
-0.48246	-17.3629
-0.48206	-17.4463
-0.4821	-17.5296
-0.48194	-17.6129
-0.4818	-17.6963
-0.48158	-17.7796
-0.48138	-17.863
-0.48127	-17.9463
-0.48113	-18.0296
-0.48089	-18.113
-0.48071	-18.1963
-0.48051	-18.2797
-0.48025	-18.363
-0.48013	-18.4464
-0.48003	-18.5297
-0.47991	-18.613
-0.47975	-18.6964
-0.4795	-18.7797
-0.47926	-18.8631
-0.47896	-18.9464
-0.4788	-19.0298
-0.47878	-19.1131
-0.4786	-19.1964
-0.47842	-19.2798
-0.47817	-19.3631
-0.47962	-19.4463
-0.48588	-19.5289
-0.49698	-19.611
-0.50879	-19.693
-0.51766	-19.7753
-0.52041	-19.8583

## Sheet: SIFig.4
HDDA	Average viscosity	error		1071.3				716.6				533.5		399.8		345.6		295.5
0	1084.9	29.5		1141.4				782.5				579		415.5		355.8		311.4
3	737.8	22.4		1042				714.2				548.1		388		367.5		295.2
6	553.5	13.4		1084.9	51.0765	29.489		737.8	38.7588	22.3774		553.533		401.1		356.3		300.7
9	401.1	8										23.2315		13.796		10.9586		9.26769
10	356.3	6.3			0% HDDA				3% HDDA			13.4127		7.96513		6.32693		5.3507
11	300.7	5.3
												6% HDDA		9% HDDA		10% HDDA		11% HDDA

## Sheet: SIFig.5
hotstage T	Sample T	Error		23.99	23.8556	0.0558593	4.24264	0.0131662		27.95	27.92	0.0316228	3.16228	0.01	35.86	35.7533	0.0803267	3.87298	0.0207403	42.94	42.8092	0.165854	3.60555	0.0459997	50.98	50.65	0.168199	3.4641	0.0485549
25	25	0.01		23.88						27.86					35.78					42.78					50.6
30	27.92	0.01		23.78						27.92					35.78					42.72					50.63
40	35.7533	0.2074		23.8						27.97					35.82					42.68					50.6
50	42.8092	0.046		23.79						27.95					35.77					42.65					50.55
60	50.65	0.04856		23.83						27.91					35.71					42.67					50.54
				23.88						27.92					35.7					42.68					50.5
				23.86						27.92					35.64					42.74					50.48
				23.91						27.89					35.67					42.72					50.55
				23.85						27.91					35.69					42.8					50.62
				23.9											35.7					42.92					50.8
				23.89											35.7					43.01					50.95
				23.88											35.73					43.21
				23.83											35.81
				23.84											35.94
				23.75
				23.85						30 degree					40 degree					50 degree					60 degree
				23.89
				25 degree
